# Supplementary material for: Breast cancer colonization by Fusobacterium nucleatum accelerates tumor growth and metastatic progression
Source: Nat Commun. 2020 Jun 26;11:3259. doi: 10.1038/s41467-020-16967-2 (PMC7320135; doi:10.1038/s41467-020-16967-2)
Supplement: Supplementary file 3 — Supplementary Data 1 [file 41467_2020_16967_MOESM3_ESM.xlsx]

## Sheet: Tab1 edgeR DEG analysis
Supplementary Data 1
Results of the differential gene expression analysis performed using edgeR
Comparison: infected vs sham; cut-off FDR ≤ 0.05
ENSEMBL ID	gene symbol	log2FC	FDR
ENSMUSG00000039037	St6galnac5	11.9807	1.4e-07
ENSMUSG00000022766	Serpind1	10.4499	1.08e-68
ENSMUSG00000025813	Homer2	10.3808	1.79e-06
ENSMUSG00000041583	Obox6	10.0042	1.68e-63
ENSMUSG00000037405	Icam1	9.95033	2.46e-66
ENSMUSG00000041578	Crx	9.90536	5.65e-53
ENSMUSG00000045009	Prrt3	9.71201	6.51e-53
ENSMUSG00000030786	Itgam	9.70561	9.61e-55
ENSMUSG00000061923	Odf1	9.64733	1.92e-62
ENSMUSG00000020374	Rasgef1c	9.44433	5.38e-49
ENSMUSG00000031957	Ctrb1	9.27395	1.6e-78
ENSMUSG00000034768	Asb16	9.1813	1.2e-42
ENSMUSG00000036655	Colec11	9.11741	2.84e-239
ENSMUSG00000060787	Olfr464	9.11318	6.6e-31
ENSMUSG00000085584	Rtl9	8.99256	1.27e-34
ENSMUSG00000072791	Abcb5	8.93092	2.2e-169
ENSMUSG00000105590	Gm43364	8.88908	3.89e-45
ENSMUSG00000030472	Ceacam18	8.79162	6.28e-35
ENSMUSG00000005320	Fgfr4	8.73955	3.05e-57
ENSMUSG00000033777	Tlr13	8.71681	8.97e-68
ENSMUSG00000038811	Gngt2	8.67294	1.41e-30
ENSMUSG00000046070	Igfals	8.65517	1.47e-167
ENSMUSG00000040340	Tex45	8.61232	4.08e-197
ENSMUSG00000005952	Trpv1	8.60388	3.86e-32
ENSMUSG00000028661	Epha8	8.54728	1.75e-80
ENSMUSG00000034652	Cd300a	8.4448	1.41e-33
ENSMUSG00000087364	Gm13398	8.42243	5.27e-35
ENSMUSG00000095975	Cphx1	8.3911	2.78e-29
ENSMUSG00000047501	Cldn4	8.36822	2.77e-22
ENSMUSG00000031825	Crispld2	8.3083	5.5e-138
ENSMUSG00000026614	Slc30a10	8.21924	2.01e-28
ENSMUSG00000001027	Scn4a	8.20481	6.97e-97
ENSMUSG00000048163	Selplg	8.15375	7.7e-133
ENSMUSG00000033615	Cplx1	8.13263	1.55e-90
ENSMUSG00000062585	Cnr2	8.11096	7.68e-92
ENSMUSG00000044927	H1fx	8.04533	7.2e-20
ENSMUSG00000058427	Cxcl2	8.04372	6.45e-34
ENSMUSG00000039672	Kcne2	8.02884	1.86e-28
ENSMUSG00000029503	P2rx2	8.0227	6.1e-24
ENSMUSG00000052271	Bhlha15	7.97707	2.24e-48
ENSMUSG00000040026	Saa3	7.95397	1.9e-65
ENSMUSG00000049761	Pmis2	7.95304	5.61e-23
ENSMUSG00000036858	Ptcra	7.92072	5.45e-85
ENSMUSG00000036770	Stpg3	7.91959	1.04e-21
ENSMUSG00000028871	Rspo1	7.90128	5.05e-26
ENSMUSG00000015947	Fcgr1	7.89073	1.44e-25
ENSMUSG00000021685	Otp	7.86221	6.15e-51
ENSMUSG00000032816	Igdcc4	7.84328	4.12e-83
ENSMUSG00000026126	Ptpn18	7.84318	6.35e-25
ENSMUSG00000047182	Irs3	7.84046	1.01e-21
ENSMUSG00000041757	Plekha6	7.8388	4.85e-160
ENSMUSG00000034472	Rasd2	7.83817	4.28e-68
ENSMUSG00000051062	Fbll1	7.77976	3.75e-18
ENSMUSG00000027301	Oxt	7.75934	1.1e-84
ENSMUSG00000108596	Gm49368	7.74011	2.92e-59
ENSMUSG00000087035	Tmem74bos	7.73864	5.63e-24
ENSMUSG00000100079	Ifnab	7.70897	1.22e-39
ENSMUSG00000030463	4933421I07Rik	7.69432	5.93e-19
ENSMUSG00000034677	Gpr142	7.67506	6.31e-23
ENSMUSG00000074647	Fam83c	7.64063	1.66e-21
ENSMUSG00000062061	Obp2a	7.63271	3.65e-17
ENSMUSG00000051596	Otop1	7.625	8.13e-75
ENSMUSG00000010021	Kif19a	7.6242	1.54e-50
ENSMUSG00000001604	Tcea3	7.6158	3.54e-11
ENSMUSG00000040017	Saa4	7.59934	2.38e-21
ENSMUSG00000044737	Klk14	7.56797	6.95e-20
ENSMUSG00000074892	B3galt5	7.56605	3.14e-41
ENSMUSG00000038530	Rgs4	7.54178	5.41e-20
ENSMUSG00000020890	Gucy2e	7.52589	7.6e-20
ENSMUSG00000067085	Gm10197	7.51912	1.03e-20
ENSMUSG00000040950	Mgl2	7.50722	1.2e-15
ENSMUSG00000036687	Tmem184a	7.48174	7.91e-90
ENSMUSG00000024176	Sox8	7.46603	5.01e-20
ENSMUSG00000009646	Pla2g12b	7.46474	3.99e-19
ENSMUSG00000079235	Ccdc13	7.4621	8.7e-145
ENSMUSG00000027249	F2	7.44588	1.5e-18
ENSMUSG00000047443	Erfe	7.43302	1.47e-19
ENSMUSG00000034783	Cd207	7.42365	1.57e-18
ENSMUSG00000021974	Fgf9	7.37674	4e-19
ENSMUSG00000049160	Tex50	7.37635	1.47e-19
ENSMUSG00000029154	Cwh43	7.37444	4.19e-17
ENSMUSG00000024936	Kcnk7	7.3712	1.26e-18
ENSMUSG00000070985	Acnat1	7.34131	4.5e-19
ENSMUSG00000037974	Muc5ac	7.33552	6.8e-44
ENSMUSG00000026380	Tfcp2l1	7.32964	2.91e-80
ENSMUSG00000055675	Kbtbd11	7.31855	1.26e-18
ENSMUSG00000056130	Ticam2	7.30996	9.7e-75
ENSMUSG00000067006	Serpinb5	7.3049	3.92e-18
ENSMUSG00000042532	Golga7b	7.30117	2.53e-43
ENSMUSG00000003379	Cd79a	7.29788	8.1e-128
ENSMUSG00000034660	Galp	7.28508	5.56e-16
ENSMUSG00000027568	Ntsr1	7.27569	6.51e-49
ENSMUSG00000006200	Rhox6	7.27477	3.16e-17
ENSMUSG00000027481	Bpifb2	7.27242	6.17e-18
ENSMUSG00000111000	Gm47108	7.25813	7.73e-16
ENSMUSG00000062007	Hsh2d	7.24757	2.65e-38
ENSMUSG00000034579	Pla2g3	7.24008	1.35e-17
ENSMUSG00000028492	Saxo1	7.22589	2.58e-60
ENSMUSG00000058028	Zscan5b	7.22464	1.21e-16
ENSMUSG00000104158	Gm38100	7.20465	2.28e-72
ENSMUSG00000040963	Asgr2	7.16299	6.87e-16
ENSMUSG00000049130	C5ar1	7.1628	4.38e-14
ENSMUSG00000074768	Bhmt	7.15592	1.04e-06
ENSMUSG00000032523	Hhatl	7.14033	3.58e-96
ENSMUSG00000038932	Tcfl5	7.11257	3.04e-58
ENSMUSG00000031809	1700018B08Rik	7.10181	1.86e-56
ENSMUSG00000000792	Slc5a5	7.09992	1.3e-122
ENSMUSG00000091060	Myocos	7.09718	1.47e-16
ENSMUSG00000027470	Mylk2	7.0585	9.56e-16
ENSMUSG00000028738	Tas1r2	7.05814	4.9e-74
ENSMUSG00000037944	Ccr7	7.05423	6.69e-16
ENSMUSG00000096966	Gm18336	7.01884	3.08e-15
ENSMUSG00000051592	Ccnb3	7.00904	4.77e-15
ENSMUSG00000028786	Tmem54	7.00853	6.94e-34
ENSMUSG00000041696	Rasl12	7.00786	8.58e-35
ENSMUSG00000018543	1700001P01Rik	6.99062	1.22e-132
ENSMUSG00000067206	Lrrc66	6.98615	1.77e-15
ENSMUSG00000091017	Fam71a	6.98599	4.27e-12
ENSMUSG00000071015	Gm136	6.96326	3.83e-34
ENSMUSG00000031995	St14	6.9543	1.11e-62
ENSMUSG00000045777	Ifitm10	6.94337	2.15e-165
ENSMUSG00000001334	Fndc5	6.92198	1.67e-14
ENSMUSG00000117495	Gm4125	6.9121	1.83e-14
ENSMUSG00000026166	Ccl20	6.90793	1.04e-58
ENSMUSG00000017969	Ptgis	6.88295	3.23e-14
ENSMUSG00000101750	Olfr1392	6.88025	8.5e-70
ENSMUSG00000028185	Dnase2b	6.86401	2.51e-14
ENSMUSG00000055102	Zfp819	6.85469	7.17e-39
ENSMUSG00000068099	1500009C09Rik	6.83936	5.81e-14
ENSMUSG00000054763	Defb42	6.83562	6.63e-14
ENSMUSG00000022015	Tnfsf11	6.83399	3.6e-14
ENSMUSG00000031881	Cdh16	6.83394	7.6e-14
ENSMUSG00000024207	Acsbg2	6.82236	1.02e-44
ENSMUSG00000024517	Grp	6.78361	4.22e-13
ENSMUSG00000053461	Hhipl2	6.75643	2.01e-96
ENSMUSG00000051490	Foxd4	6.75515	3.84e-13
ENSMUSG00000106743	Gm42847	6.75201	1.79e-13
ENSMUSG00000024910	Ctsw	6.74765	2.09e-29
ENSMUSG00000031932	Gpr83	6.74648	4.89e-13
ENSMUSG00000039981	Zc3h12d	6.72548	3.65e-47
ENSMUSG00000028654	Mycl	6.71649	5.28e-13
ENSMUSG00000052819	Best2	6.71377	2.87e-48
ENSMUSG00000038067	Csf3	6.71026	4.96e-44
ENSMUSG00000036500	Akp3	6.71006	4.14e-13
ENSMUSG00000022483	Col2a1	6.70976	2.78e-94
ENSMUSG00000015312	Gadd45b	6.70833	9.15e-125
ENSMUSG00000073400	Trim10	6.70387	4.06e-13
ENSMUSG00000045684	Lcn6	6.70098	6.35e-13
ENSMUSG00000039313	Minar1	6.69942	2.15e-12
ENSMUSG00000024401	Tnf	6.69651	5.65e-13
ENSMUSG00000046846	Spesp1	6.69613	4.45e-52
ENSMUSG00000027967	Neurog2	6.69415	6.15e-27
ENSMUSG00000050700	Emilin3	6.68401	3.73e-32
ENSMUSG00000030674	Qprt	6.66169	4.34e-31
ENSMUSG00000087408	Cers1	6.65153	4.2e-112
ENSMUSG00000056529	Ptafr	6.64051	2.19e-67
ENSMUSG00000028716	Pdzk1ip1	6.62609	1.88e-09
ENSMUSG00000027474	Ccm2l	6.61931	2.05e-12
ENSMUSG00000044288	Cnr1	6.58177	1.06e-10
ENSMUSG00000018916	Csf2	6.57894	5.19e-47
ENSMUSG00000025515	Muc2	6.57502	1.34e-98
ENSMUSG00000035638	Muc20	6.57155	3e-12
ENSMUSG00000068745	Mybphl	6.56965	4.08e-12
ENSMUSG00000064262	Gimap8	6.56529	4.29e-12
ENSMUSG00000018893	Mb	6.54375	1.66e-83
ENSMUSG00000034057	Myrfl	6.54089	1.83e-97
ENSMUSG00000047517	Dmbt1	6.52925	2.11e-36
ENSMUSG00000017002	Slpi	6.52294	5.19e-49
ENSMUSG00000037625	Cldn11	6.50784	3.89e-11
ENSMUSG00000032691	Nlrp3	6.5039	1.8e-37
ENSMUSG00000021223	Papln	6.4993	2.94e-39
ENSMUSG00000016524	Il19	6.49481	5.5e-54
ENSMUSG00000051054	1700014D04Rik	6.49447	1.43e-49
ENSMUSG00000038011	Dnah10	6.47978	1.53e-108
ENSMUSG00000098463	Cphx2	6.47326	1.62e-09
ENSMUSG00000092210	A930009A15Rik	6.4702	1.35e-09
ENSMUSG00000070777	Ceacam20	6.46398	3.75e-11
ENSMUSG00000063683	Glyat	6.46293	2.13e-11
ENSMUSG00000067597	Dgat2l6	6.4606	8.74e-19
ENSMUSG00000046908	Ltb4r1	6.44441	3.28e-23
ENSMUSG00000096854	Ifnz	6.43902	1.3e-09
ENSMUSG00000043286	Pnpla1	6.42248	1.17e-26
ENSMUSG00000023333	Gcm1	6.41171	8.54e-10
ENSMUSG00000062327	T	6.41126	2.41e-57
ENSMUSG00000023987	Pgc	6.40946	1.85e-10
ENSMUSG00000041782	Lad1	6.40921	4.03e-11
ENSMUSG00000023120	Ldc1	6.40896	4.63e-11
ENSMUSG00000070498	Tmem132b	6.40434	1.2e-118
ENSMUSG00000009588	St6galnac1	6.39963	2.91e-10
ENSMUSG00000037798	Mat1a	6.39849	2.37e-05
ENSMUSG00000026085	Lyg1	6.39723	1.96e-10
ENSMUSG00000025496	Drd4	6.39665	6.94e-11
ENSMUSG00000047787	Flrt1	6.38044	1.43e-51
ENSMUSG00000050201	Otop2	6.3659	1.01e-10
ENSMUSG00000039391	Ccdc81	6.3605	1.05e-34
ENSMUSG00000026175	Vil1	6.35975	6.71e-48
ENSMUSG00000047606	Ankrd34c	6.35264	2.13e-23
ENSMUSG00000049086	Bmyc	6.35189	1.05e-10
ENSMUSG00000040935	Padi6	6.3516	3.22e-09
ENSMUSG00000001583	Tnk1	6.34851	2.23e-33
ENSMUSG00000096798	Gm6309	6.34829	1.13e-10
ENSMUSG00000100923	Olfr10	6.34789	1.39e-10
ENSMUSG00000058287	Gm12253	6.34646	1.83e-10
ENSMUSG00000037346	Hrh4	6.33567	3.58e-16
ENSMUSG00000028644	Ermap	6.3165	2.99e-88
ENSMUSG00000034185	6430628N08Rik	6.31076	6.43e-10
ENSMUSG00000020080	Hkdc1	6.30501	3.93e-25
ENSMUSG00000037727	Avp	6.30105	1.88e-10
ENSMUSG00000052160	Pld4	6.29402	2.75e-45
ENSMUSG00000035486	Plk5	6.2936	2.52e-10
ENSMUSG00000026125	Prss39	6.28805	4.93e-10
ENSMUSG00000042529	Kcnj12	6.28769	1.52e-47
ENSMUSG00000032517	Mobp	6.27791	3.89e-18
ENSMUSG00000038793	Lefty1	6.25032	2.77e-36
ENSMUSG00000016995	Matn4	6.2431	2.4e-43
ENSMUSG00000034739	Mfrp	6.24238	8.11e-10
ENSMUSG00000094651	Gal3st2	6.23961	7.63e-10
ENSMUSG00000030134	Rasgef1a	6.23955	2.1e-146
ENSMUSG00000074115	Saa1	6.23947	4.52e-10
ENSMUSG00000054446	Cpa1	6.23896	7.61e-10
ENSMUSG00000036887	C1qa	6.23607	8.3e-10
ENSMUSG00000029636	Wasf3	6.21312	4.18e-58
ENSMUSG00000039323	Igfbp2	6.20667	6.3e-42
ENSMUSG00000038522	Mfsd4b1	6.20564	9.6e-08
ENSMUSG00000031842	Pde4c	6.20525	3.53e-27
ENSMUSG00000108368	Gm45053	6.20132	9.22e-58
ENSMUSG00000044338	Aplnr	6.19508	1.54e-41
ENSMUSG00000041827	Oasl1	6.18507	1.25e-09
ENSMUSG00000038768	9130409I23Rik	6.1828	1.47e-09
ENSMUSG00000024225	Clps	6.18051	1.91e-09
ENSMUSG00000034452	Slc24a1	6.17044	1.24e-09
ENSMUSG00000044770	Scml4	6.16833	5.34e-72
ENSMUSG00000059625	Sohlh1	6.16674	2.02e-09
ENSMUSG00000059408	Mrgprh	6.16325	7.63e-41
ENSMUSG00000048442	Smim5	6.15062	7.88e-09
ENSMUSG00000040666	Sh3bgr	6.1207	7.61e-144
ENSMUSG00000109523	Gdf1	6.11227	4.26e-68
ENSMUSG00000067795	4930444P10Rik	6.11091	5.6e-85
ENSMUSG00000023903	Mmp25	6.11081	9.21e-27
ENSMUSG00000029437	Il31	6.10938	1.76e-22
ENSMUSG00000039278	Pcsk1n	6.10899	5.9e-09
ENSMUSG00000027895	Kcnc4	6.10048	6.02e-09
ENSMUSG00000016552	Foxred2	6.09163	2.7e-169
ENSMUSG00000040592	Cd79b	6.07669	6.12e-37
ENSMUSG00000074361	C5ar2	6.03429	5.18e-08
ENSMUSG00000019935	Slc17a8	6.03233	1.07e-61
ENSMUSG00000042041	2010003K11Rik	6.02127	1.46e-19
ENSMUSG00000043857	Mgat5b	6.01415	1.75e-25
ENSMUSG00000020178	Adora2a	5.99649	6.08e-81
ENSMUSG00000024907	Gal	5.99395	1.05e-16
ENSMUSG00000118505	ETV3L	5.97872	1.96e-08
ENSMUSG00000035042	Ccl5	5.96898	7.03e-18
ENSMUSG00000046750	Selenov	5.9688	1.5e-08
ENSMUSG00000027513	Pck1	5.9687	5.39e-18
ENSMUSG00000030781	Slc5a2	5.96364	2.2e-08
ENSMUSG00000086596	Susd5	5.96363	1.81e-08
ENSMUSG00000017737	Mmp9	5.96179	3.18e-22
ENSMUSG00000020383	Il13	5.96133	2.7e-08
ENSMUSG00000026822	Lcn2	5.96041	1.18e-45
ENSMUSG00000078722	Gm12394	5.96007	1.62e-08
ENSMUSG00000038298	Pdzk1	5.95563	2.96e-60
ENSMUSG00000034855	Cxcl10	5.94926	1.39e-41
ENSMUSG00000029248	Thegl	5.94832	5.75e-20
ENSMUSG00000036574	Tex44	5.94757	2.34e-08
ENSMUSG00000001029	Icam2	5.92841	4.42e-41
ENSMUSG00000028072	Ntrk1	5.90925	5.49e-08
ENSMUSG00000018930	Ccl4	5.9033	1.03e-07
ENSMUSG00000038751	Ptk6	5.88863	3.63e-08
ENSMUSG00000108127	Gm12845	5.8871	5.91e-08
ENSMUSG00000036401	Glt6d1	5.88638	3.41e-08
ENSMUSG00000048400	Prss54	5.88294	3.44e-08
ENSMUSG00000042279	H1foo	5.88078	3.55e-08
ENSMUSG00000039004	Bmp6	5.87452	7.82e-71
ENSMUSG00000009350	Mpo	5.87133	1.85e-19
ENSMUSG00000108367	Gm4881	5.86775	1.13e-07
ENSMUSG00000031384	Asb9	5.84979	7.32e-19
ENSMUSG00000038745	Nlrp6	5.84517	9.1e-26
ENSMUSG00000017300	Tnnc2	5.83936	9.21e-23
ENSMUSG00000020908	Myh3	5.83542	3.97e-65
ENSMUSG00000049721	Gal3st1	5.82281	1.06e-96
ENSMUSG00000032105	Pdzd3	5.81973	1e-23
ENSMUSG00000028841	Cnksr1	5.81564	8.85e-69
ENSMUSG00000074261	Erich4	5.80954	7.97e-08
ENSMUSG00000070419	Cyp3a57	5.80821	1.71e-24
ENSMUSG00000025480	Syce1	5.80476	8.84e-08
ENSMUSG00000040543	Pitpnm3	5.79227	4.05e-10
ENSMUSG00000105827	Hist2h2bb	5.79106	6.51e-53
ENSMUSG00000001349	Cnn1	5.79036	1.91e-14
ENSMUSG00000035238	Kcnk15	5.78736	4.15e-18
ENSMUSG00000047180	Neurl3	5.77305	4.48e-79
ENSMUSG00000028865	Cd164l2	5.76572	5.18e-26
ENSMUSG00000013707	Tnfaip8l2	5.76257	1.45e-17
ENSMUSG00000068009	Bpifb6	5.76154	8.14e-35
ENSMUSG00000044286	Olfr221	5.75861	4.47e-17
ENSMUSG00000025727	A930017K11Rik	5.74705	2.14e-27
ENSMUSG00000043439	Epop	5.74358	7.44e-26
ENSMUSG00000071633	Gm4952	5.73907	1.23e-31
ENSMUSG00000018169	Mfng	5.73722	2.92e-07
ENSMUSG00000026697	Myoc	5.72787	7.28e-17
ENSMUSG00000118522	CAAA01077340.1	5.72589	2.06e-07
ENSMUSG00000046213	Cym	5.72345	9.63e-21
ENSMUSG00000044309	Apol7c	5.72309	2.05e-07
ENSMUSG00000067889	Sptbn2	5.72167	1.88e-07
ENSMUSG00000017311	Pyy	5.71904	2.03e-07
ENSMUSG00000040432	Ltb4r2	5.71486	9.86e-36
ENSMUSG00000032999	Nlrp4f	5.7142	2.13e-30
ENSMUSG00000030376	Slc8a2	5.71004	2.74e-61
ENSMUSG00000022504	Ciita	5.70399	7.12e-17
ENSMUSG00000075408	Smim41	5.70323	8.04e-34
ENSMUSG00000040205	Cuzd1	5.69695	1.21e-16
ENSMUSG00000047822	Angptl8	5.68869	3.08e-16
ENSMUSG00000018924	Alox15	5.68532	2.02e-36
ENSMUSG00000050671	Ism2	5.67743	5.6e-16
ENSMUSG00000027579	Srms	5.63263	4.49e-07
ENSMUSG00000031022	BC051019	5.63233	4.32e-24
ENSMUSG00000091387	Gcnt4	5.63127	4.93e-07
ENSMUSG00000036098	Myrf	5.63002	2.13e-36
ENSMUSG00000042109	Csdc2	5.62918	1.24e-73
ENSMUSG00000006411	Nectin4	5.62657	3.32e-68
ENSMUSG00000032530	Lyzl4	5.62262	5.13e-07
ENSMUSG00000019539	Rcn3	5.61921	6.97e-33
ENSMUSG00000048924	Ccdc125	5.61622	3.3e-42
ENSMUSG00000079466	Prdm12	5.61148	2.29e-15
ENSMUSG00000022763	Aifm3	5.59891	6.25e-15
ENSMUSG00000053693	Mast1	5.58794	3.46e-55
ENSMUSG00000020826	Nos2	5.56263	6.78e-48
ENSMUSG00000035951	Ascl3	5.56102	6.13e-37
ENSMUSG00000043670	Diras1	5.55805	1.02e-54
ENSMUSG00000045659	Plekha7	5.55743	5.23e-31
ENSMUSG00000024842	Cabp4	5.55264	9.6e-33
ENSMUSG00000046470	Sox18	5.55093	2.51e-23
ENSMUSG00000000489	Pdgfb	5.54616	1.26e-28
ENSMUSG00000079592	C1qtnf5	5.53914	1.15e-06
ENSMUSG00000003051	Elf3	5.53782	1.93e-64
ENSMUSG00000041193	Pla2g5	5.53533	9.88e-07
ENSMUSG00000048003	Catsper4	5.53158	1.03e-06
ENSMUSG00000053297	AI854703	5.53092	4.41e-63
ENSMUSG00000090291	Lrrc10b	5.52745	1.08e-06
ENSMUSG00000010080	Epn3	5.5257	1.28e-06
ENSMUSG00000073408	Mucl3	5.51446	2.78e-29
ENSMUSG00000094840	Muc3a	5.51365	1.56e-14
ENSMUSG00000094447	9430069I07Rik	5.51237	2.11e-26
ENSMUSG00000024610	Cd74	5.51227	2.04e-30
ENSMUSG00000026751	Nr5a1	5.51051	2.31e-38
ENSMUSG00000025013	Tll2	5.50807	4.9e-61
ENSMUSG00000047117	Ankdd1b	5.50269	6.6e-30
ENSMUSG00000002324	Rec8	5.48281	1.04e-14
ENSMUSG00000069581	Tspear	5.47144	1.3e-36
ENSMUSG00000060985	Tdrd5	5.47131	8.76e-36
ENSMUSG00000106350	Gm4869	5.45778	1.78e-73
ENSMUSG00000033967	Rnf225	5.45331	5.73e-115
ENSMUSG00000019767	Ccdc170	5.45218	2.54e-57
ENSMUSG00000044860	Gm1123	5.44557	2.59e-64
ENSMUSG00000054196	Cthrc1	5.42914	2.45e-06
ENSMUSG00000029875	Ccdc184	5.42743	3.06e-34
ENSMUSG00000037771	Slc32a1	5.4262	2.36e-06
ENSMUSG00000028259	Fhl5	5.42572	3.87e-06
ENSMUSG00000021298	Gpr132	5.42405	1.72e-13
ENSMUSG00000074272	Ceacam1	5.42001	3.85e-06
ENSMUSG00000027902	Chil6	5.41921	3.41e-06
ENSMUSG00000023949	Tcte1	5.41441	3.32e-14
ENSMUSG00000047419	Cmya5	5.413	1.47e-49
ENSMUSG00000046613	Vwa5b2	5.40838	9.94e-36
ENSMUSG00000039653	Baat	5.40554	1.04e-79
ENSMUSG00000034117	Ptgdr2	5.39687	3.26e-23
ENSMUSG00000022501	Prm1	5.384	3.06e-11
ENSMUSG00000089997	1810020O05Rik	5.37659	5.77e-37
ENSMUSG00000025746	Il6	5.37375	3.28e-12
ENSMUSG00000090824	Olfr1344	5.37336	6.9e-14
ENSMUSG00000006764	Tph2	5.3684	3.19e-31
ENSMUSG00000036306	Lzts1	5.36729	2.33e-20
ENSMUSG00000009093	Gstt4	5.36703	1.26e-13
ENSMUSG00000047586	Nccrp1	5.36675	2.24e-12
ENSMUSG00000027520	Zdbf2	5.36347	2.43e-30
ENSMUSG00000039329	Tex19.1	5.36239	5.77e-26
ENSMUSG00000096001	2610528A11Rik	5.35413	1.9e-156
ENSMUSG00000029019	Nppb	5.34785	3.59e-25
ENSMUSG00000044317	Gpr4	5.34225	1.23e-17
ENSMUSG00000058624	Gda	5.33834	3.05e-13
ENSMUSG00000090658	Prss47	5.32978	3.17e-17
ENSMUSG00000023966	Rsph9	5.32921	6.33e-33
ENSMUSG00000037962	Rflna	5.32279	5.94e-06
ENSMUSG00000007944	Ttc9b	5.31972	7.51e-06
ENSMUSG00000056824	Zfp663	5.31931	3.32e-19
ENSMUSG00000043017	Ptgir	5.31914	6.07e-06
ENSMUSG00000024619	Cdx1	5.31771	6.15e-06
ENSMUSG00000037868	Egr2	5.31345	2.42e-112
ENSMUSG00000070385	Ampd1	5.31259	6.56e-49
ENSMUSG00000030895	Hpx	5.31073	2.14e-82
ENSMUSG00000022455	Wbp2nl	5.30725	6.39e-06
ENSMUSG00000024784	Gpha2	5.30633	3.43e-22
ENSMUSG00000024164	C3	5.29389	3.97e-34
ENSMUSG00000071553	Cpa2	5.29273	1.73e-19
ENSMUSG00000029468	P2rx7	5.2895	1.46e-34
ENSMUSG00000079445	B3gnt7	5.28728	4.48e-10
ENSMUSG00000019817	Plagl1	5.28419	9.8e-13
ENSMUSG00000061462	Obscn	5.27697	5.91e-38
ENSMUSG00000026475	Rgs16	5.27481	1.42e-59
ENSMUSG00000051243	Islr2	5.27454	1.08e-41
ENSMUSG00000025425	St8sia5	5.27307	7.34e-13
ENSMUSG00000015085	Entpd2	5.2674	1.52e-64
ENSMUSG00000020866	Cacna1g	5.25853	9.27e-28
ENSMUSG00000067231	Cyp2c65	5.25003	1.03e-14
ENSMUSG00000017639	Rab11fip4	5.245	5.55e-28
ENSMUSG00000043119	Olfr448	5.24369	0.000343
ENSMUSG00000039070	Cpa4	5.23011	1.89e-18
ENSMUSG00000074607	Tox2	5.22731	5.56e-29
ENSMUSG00000001739	Cldn15	5.22479	5.42e-87
ENSMUSG00000033501	Crygs	5.19679	1.48e-05
ENSMUSG00000013643	Lypd8	5.19298	1.69e-05
ENSMUSG00000073102	Drc1	5.1913	7.36e-48
ENSMUSG00000078632	Lrrc37a	5.19035	1.51e-05
ENSMUSG00000079497	Gm13420	5.1879	1.56e-05
ENSMUSG00000033987	Dnah17	5.18775	6.98e-69
ENSMUSG00000074695	Il22	5.18657	4.76e-12
ENSMUSG00000059213	Ddn	5.18293	1.73e-36
ENSMUSG00000001670	Tat	5.18112	1.08e-10
ENSMUSG00000069515	Lyz1	5.18081	2.81e-12
ENSMUSG00000110622	Iqcn	5.1767	4.01e-39
ENSMUSG00000024313	Mep1b	5.17508	5.83e-12
ENSMUSG00000028141	Oaz3	5.1693	1.41e-28
ENSMUSG00000024215	Spdef	5.16883	8.63e-28
ENSMUSG00000091636	Akain1	5.16777	3.03e-11
ENSMUSG00000056054	S100a8	5.16061	2.78e-15
ENSMUSG00000031780	Ccl17	5.14218	8.64e-12
ENSMUSG00000029055	Plch2	5.13053	1.53e-64
ENSMUSG00000092586	Ly6g6c	5.10024	6.26e-21
ENSMUSG00000091649	Phf11b	5.09229	1.66e-11
ENSMUSG00000027401	Tgm3	5.09115	1.49e-11
ENSMUSG00000038418	Egr1	5.0896	5.51e-50
ENSMUSG00000074449	Gm15319	5.0828	1.27e-21
ENSMUSG00000074625	Arhgap40	5.07753	1.23e-21
ENSMUSG00000033061	Resp18	5.0767	3.34e-17
ENSMUSG00000039321	Uts2r	5.06839	3.57e-05
ENSMUSG00000108985	A930030B08Rik	5.0676	5.15e-16
ENSMUSG00000075592	Nynrin	5.06572	4.48e-20
ENSMUSG00000020713	Gh	5.06417	3.93e-05
ENSMUSG00000052234	Epx	5.06377	3.76e-05
ENSMUSG00000020799	Tekt1	5.06298	3.59e-05
ENSMUSG00000071234	Syndig1l	5.06204	2.05e-20
ENSMUSG00000049506	Sppl2c	5.06194	3.46e-05
ENSMUSG00000009075	Cabp7	5.06064	2.68e-21
ENSMUSG00000107798	Gm44064	5.06053	4.04e-11
ENSMUSG00000040505	Abcg5	5.05795	1.1e-19
ENSMUSG00000087376	Gm15517	5.05732	3.67e-05
ENSMUSG00000073130	Gm1141	5.049	2.38e-40
ENSMUSG00000002100	Mybpc3	5.04865	4.72e-11
ENSMUSG00000063239	Grm4	5.04723	3.88e-43
ENSMUSG00000084897	Gm14226	5.04669	9.93e-11
ENSMUSG00000020077	Srgn	5.04633	4.78e-11
ENSMUSG00000042184	1700069L16Rik	5.04321	9.58e-11
ENSMUSG00000039462	Col10a1	5.03926	1.77e-08
ENSMUSG00000047330	Kcne4	5.03394	8.8e-11
ENSMUSG00000041165	Spem1	5.02934	2.82e-20
ENSMUSG00000035394	Cfap53	5.02623	3.67e-49
ENSMUSG00000073774	Kncn	5.02269	2.57e-16
ENSMUSG00000030137	Tuba8	5.02177	1.39e-26
ENSMUSG00000041062	Mslnl	5.01683	3.45e-31
ENSMUSG00000059974	Ntm	5.01186	3.63e-06
ENSMUSG00000040680	Kremen2	5.01048	7.57e-11
ENSMUSG00000031461	Myom2	4.99941	1.1e-10
ENSMUSG00000072664	Ugt3a1	4.98405	3.33e-14
ENSMUSG00000007279	Scube2	4.98228	4.42e-16
ENSMUSG00000020884	Asgr1	4.97736	1.73e-22
ENSMUSG00000026928	Card9	4.97544	8.66e-26
ENSMUSG00000070999	Ccin	4.97338	4.82e-21
ENSMUSG00000019312	Grb7	4.97151	1.76e-10
ENSMUSG00000020542	Myocd	4.96967	1.62e-18
ENSMUSG00000046447	Camk2n1	4.96823	2.78e-20
ENSMUSG00000037754	Ppp1r16b	4.96504	1.67e-25
ENSMUSG00000050822	Slc29a4	4.96504	3.43e-25
ENSMUSG00000027360	Hdc	4.96133	2.04e-28
ENSMUSG00000039728	Slc6a5	4.95695	6.46e-16
ENSMUSG00000033177	Tmprss7	4.95422	4.58e-10
ENSMUSG00000023047	Amhr2	4.95373	3.64e-63
ENSMUSG00000037306	Man1c1	4.95295	6.01e-45
ENSMUSG00000000632	Sez6	4.95291	1.35e-08
ENSMUSG00000041120	Nbl1	4.95068	7.35e-87
ENSMUSG00000022044	Stmn4	4.94554	6.26e-26
ENSMUSG00000020641	Rsad2	4.94224	9.66e-24
ENSMUSG00000032313	Tmem266	4.94026	6.28e-33
ENSMUSG00000045761	Togaram2	4.93824	1.96e-22
ENSMUSG00000022218	Tgm1	4.93061	1.3e-36
ENSMUSG00000018459	Slc13a3	4.92905	5.04e-42
ENSMUSG00000060063	Alox5ap	4.92866	1.37e-15
ENSMUSG00000044526	Znrf4	4.92576	8.64e-05
ENSMUSG00000036587	Fut7	4.92415	1.34e-15
ENSMUSG00000060572	Mfap2	4.92092	8.71e-05
ENSMUSG00000032191	Bcl2l10	4.91571	5.08e-10
ENSMUSG00000068950	Olfr338	4.91496	9.2e-05
ENSMUSG00000070576	Mn1	4.91494	5.48e-37
ENSMUSG00000066652	Lefty2	4.91252	8.95e-05
ENSMUSG00000037035	Inhbb	4.91221	8.63e-05
ENSMUSG00000037542	Aldh8a1	4.91052	1.16e-32
ENSMUSG00000050641	BC048562	4.90873	9e-05
ENSMUSG00000105745	Gm42521	4.90669	8.89e-05
ENSMUSG00000053797	Krt16	4.90592	4.53e-10
ENSMUSG00000105674	Gm42437	4.90405	2.59e-14
ENSMUSG00000029607	Ankrd61	4.89918	8.14e-34
ENSMUSG00000017817	Jph2	4.88331	2.61e-60
ENSMUSG00000048988	Elfn1	4.88112	4.59e-18
ENSMUSG00000040016	Ptger3	4.87142	6.87e-16
ENSMUSG00000096330	Gm21976	4.85891	7.65e-19
ENSMUSG00000020717	Pecam1	4.85459	3.24e-57
ENSMUSG00000027322	Siglec1	4.85291	1.17e-46
ENSMUSG00000036551	Akap14	4.85266	1.01e-11
ENSMUSG00000012350	Ehf	4.85183	7.89e-10
ENSMUSG00000026807	Ak8	4.85042	1.45e-65
ENSMUSG00000020437	Myo1g	4.83814	9.22e-25
ENSMUSG00000022304	Dpys	4.83318	1.79e-09
ENSMUSG00000091102	5830462I19Rik	4.8328	2.64e-16
ENSMUSG00000022176	Rem2	4.82656	3.03e-24
ENSMUSG00000029517	Ankrd7	4.82506	2.01e-29
ENSMUSG00000071192	Wfikkn1	4.82209	6.32e-78
ENSMUSG00000022602	Arc	4.818	2.18e-29
ENSMUSG00000066108	Muc5b	4.80563	6.68e-12
ENSMUSG00000023473	Celsr3	4.80283	1.4e-48
ENSMUSG00000039115	Itga9	4.79897	2.28e-43
ENSMUSG00000047129	1700113H08Rik	4.79614	2.56e-13
ENSMUSG00000053375	Atp6v1e2	4.79567	3.52e-12
ENSMUSG00000039628	Hs3st6	4.7951	1.4e-09
ENSMUSG00000026413	Pkp1	4.79102	2.12e-09
ENSMUSG00000035852	Misp	4.78859	6.03e-35
ENSMUSG00000074006	Omp	4.77983	2.6e-26
ENSMUSG00000010142	Tnfrsf13b	4.77639	7.79e-13
ENSMUSG00000018830	Myh11	4.77446	4e-36
ENSMUSG00000070331	Qrich2	4.76921	2.31e-32
ENSMUSG00000029380	Cxcl1	4.76853	5.59e-28
ENSMUSG00000029449	Rhof	4.75807	2.05e-69
ENSMUSG00000115207	Gm49132	4.75782	6.41e-12
ENSMUSG00000022780	Meltf	4.75179	0.000219
ENSMUSG00000056174	Col8a2	4.75174	3.84e-21
ENSMUSG00000042250	Pglyrp4	4.74888	3.83e-18
ENSMUSG00000004885	Crabp2	4.74774	3.72e-83
ENSMUSG00000106375	Gm43361	4.74314	0.000236
ENSMUSG00000036813	Entpd8	4.74266	0.000232
ENSMUSG00000025002	Cyp2c55	4.73946	1.57e-24
ENSMUSG00000026416	Il20	4.73909	1.44e-13
ENSMUSG00000042189	Tekt3	4.73873	4.79e-09
ENSMUSG00000063765	Chadl	4.72236	4.76e-62
ENSMUSG00000053279	Aldh1a1	4.72218	7.47e-34
ENSMUSG00000037428	Vgf	4.71281	2.54e-44
ENSMUSG00000107944	Gm44280	4.70404	2.69e-38
ENSMUSG00000033152	Podxl2	4.70203	7.13e-25
ENSMUSG00000033227	Wnt6	4.69473	7.44e-09
ENSMUSG00000030088	Aldh1l1	4.68959	1.09e-24
ENSMUSG00000079324	4932414N04Rik	4.68769	8.59e-08
ENSMUSG00000102244	Gm37714	4.68443	6.86e-09
ENSMUSG00000048038	Ccdc187	4.68383	8.22e-09
ENSMUSG00000051985	Igfn1	4.67918	7.23e-09
ENSMUSG00000026442	Nfasc	4.6775	2.44e-40
ENSMUSG00000025961	4933402D24Rik	4.67414	5.25e-13
ENSMUSG00000028989	Angptl7	4.67339	3.36e-13
ENSMUSG00000046108	Il17c	4.66736	4.94e-13
ENSMUSG00000032554	Trf	4.66636	1.47e-10
ENSMUSG00000021219	Rgs6	4.65987	1.04e-33
ENSMUSG00000045929	Gm20715	4.65821	4.42e-28
ENSMUSG00000022468	Endou	4.6546	5.24e-15
ENSMUSG00000107167	Gm34653	4.65327	4.19e-72
ENSMUSG00000027399	Il1a	4.6525	1.98e-12
ENSMUSG00000068246	Apol9b	4.6492	9.57e-07
ENSMUSG00000090891	D6Ertd527e	4.63592	5.24e-83
ENSMUSG00000002384	Bmp8b	4.63554	1.73e-11
ENSMUSG00000116166	Gm49403	4.63287	1.51e-08
ENSMUSG00000055827	Gsdmc3	4.62928	1.45e-08
ENSMUSG00000040283	Btnl9	4.62426	6.88e-20
ENSMUSG00000036596	Cpz	4.62233	2.25e-12
ENSMUSG00000034226	Rhov	4.61563	2.41e-18
ENSMUSG00000045034	Ankrd34b	4.6135	5.97e-08
ENSMUSG00000027794	Sohlh2	4.60863	3.74e-08
ENSMUSG00000026420	Il24	4.60733	4.88e-14
ENSMUSG00000032172	Olfm2	4.60703	1.54e-28
ENSMUSG00000034881	Tbxa2r	4.60045	6.64e-32
ENSMUSG00000026768	Itga8	4.59887	6.51e-19
ENSMUSG00000092009	Myh15	4.59096	3.89e-17
ENSMUSG00000047786	Lix1	4.58818	3.76e-34
ENSMUSG00000019913	Sim1	4.58583	2.67e-13
ENSMUSG00000051375	Pcdh1	4.5793	2.03e-56
ENSMUSG00000049173	Myoz3	4.57745	3.8e-08
ENSMUSG00000050241	Klre1	4.57578	4.99e-12
ENSMUSG00000070980	Actl7b	4.5679	0.000548
ENSMUSG00000115316	Gm49096	4.56671	0.000552
ENSMUSG00000073794	I0C0044D17Rik	4.5662	0.000534
ENSMUSG00000042286	Stab1	4.56474	3.61e-36
ENSMUSG00000108900	Ccdc194	4.56244	0.00056
ENSMUSG00000075420	Smim6	4.56199	0.000609
ENSMUSG00000075605	Slurp2	4.5615	0.000551
ENSMUSG00000046192	Iqub	4.55959	5.1e-29
ENSMUSG00000034037	Fgd5	4.55872	7.14e-28
ENSMUSG00000014542	Clec4f	4.55843	0.000578
ENSMUSG00000043832	Clec4a3	4.55827	0.00056
ENSMUSG00000032285	Dnaja4	4.55754	5.13e-07
ENSMUSG00000066141	Gm11232	4.55723	4.24e-12
ENSMUSG00000105843	Gm19439	4.55475	0.000732
ENSMUSG00000008496	Pou2f2	4.54925	2.98e-42
ENSMUSG00000026177	Slc11a1	4.54314	3.37e-30
ENSMUSG00000033768	Nrxn2	4.53552	1.04e-47
ENSMUSG00000053647	Gper1	4.53518	8.58e-35
ENSMUSG00000078650	G6pc	4.52796	2.08e-07
ENSMUSG00000054793	Cadm4	4.52203	1.72e-86
ENSMUSG00000028965	Tnfrsf9	4.51616	8.41e-59
ENSMUSG00000028794	A3galt2	4.51587	1.99e-71
ENSMUSG00000056413	Adap1	4.51499	1.05e-33
ENSMUSG00000042190	Cmklr1	4.51474	1.73e-20
ENSMUSG00000051747	Ttn	4.51187	1.44e-21
ENSMUSG00000044724	Gpr152	4.51065	2.26e-15
ENSMUSG00000026480	Ncf2	4.50615	1.89e-07
ENSMUSG00000031073	Fgf15	4.50396	1.09e-07
ENSMUSG00000035314	Gdpd5	4.50039	1.75e-72
ENSMUSG00000026418	Tnni1	4.49827	2.08e-38
ENSMUSG00000079429	Mroh2a	4.492	7.54e-08
ENSMUSG00000026452	Syt2	4.48845	1.71e-08
ENSMUSG00000046367	Mgat4e	4.48586	5.44e-14
ENSMUSG00000087230	Mroh3	4.48429	1.19e-07
ENSMUSG00000036304	Zdhhc23	4.48419	2.65e-07
ENSMUSG00000054986	Sec14l3	4.48212	1.15e-07
ENSMUSG00000034683	Ppp1r1c	4.47834	3.43e-21
ENSMUSG00000050511	Oprd1	4.47447	5.9e-18
ENSMUSG00000021453	Gadd45g	4.46767	3.79e-64
ENSMUSG00000022853	Ehhadh	4.4627	4.11e-11
ENSMUSG00000001552	Jup	4.46067	6.66e-23
ENSMUSG00000006345	Ggt1	4.45246	7.69e-18
ENSMUSG00000021303	Gng4	4.44546	5.31e-23
ENSMUSG00000052485	Tmem171	4.44538	5.25e-14
ENSMUSG00000031698	Mylk3	4.44424	2.19e-33
ENSMUSG00000034115	Scn11a	4.44122	2.05e-13
ENSMUSG00000029608	Rph3a	4.43481	4.45e-11
ENSMUSG00000068417	Pnp2	4.43269	6.98e-37
ENSMUSG00000029095	Ablim2	4.42388	1.96e-07
ENSMUSG00000055541	Lair1	4.42322	2.12e-07
ENSMUSG00000024059	Clip4	4.42041	4.94e-17
ENSMUSG00000045667	Smtnl2	4.41357	1.11e-13
ENSMUSG00000051506	Wdfy4	4.40977	2.28e-07
ENSMUSG00000026308	Klhl30	4.40884	1e-18
ENSMUSG00000109398	Gm3854	4.40796	8.77e-13
ENSMUSG00000017652	Cd40	4.40769	2.42e-77
ENSMUSG00000041073	Nacad	4.40365	8.87e-53
ENSMUSG00000055271	9330161L09Rik	4.40227	2.07e-34
ENSMUSG00000046807	Lrrc75b	4.40124	1.56e-10
ENSMUSG00000031139	Mcf2	4.40064	1.82e-09
ENSMUSG00000060678	Hist1h4c	4.39823	5.74e-35
ENSMUSG00000049539	Hist1h1a	4.39426	5.49e-24
ENSMUSG00000030087	Klf15	4.37479	5.36e-48
ENSMUSG00000040794	C1qtnf4	4.37431	1.37e-13
ENSMUSG00000034427	Myo15b	4.37172	1.49e-12
ENSMUSG00000070368	Prok1	4.36362	4.81e-10
ENSMUSG00000028784	Spocd1	4.36267	6e-43
ENSMUSG00000025427	Rnf165	4.36069	2.05e-40
ENSMUSG00000027581	Stmn3	4.35705	2.55e-10
ENSMUSG00000015484	Fam163a	4.35606	1.65e-13
ENSMUSG00000024338	Psmb8	4.3559	3.77e-07
ENSMUSG00000030494	Rhpn2	4.35515	4.01e-67
ENSMUSG00000027314	Dll4	4.35473	8.7e-10
ENSMUSG00000031448	Adprhl1	4.3543	3.74e-07
ENSMUSG00000037446	Tulp1	4.3532	3.89e-07
ENSMUSG00000033597	Caskin1	4.35134	3.01e-22
ENSMUSG00000022661	Cd200	4.34959	5.28e-07
ENSMUSG00000026639	Lamb3	4.34911	2.67e-13
ENSMUSG00000063409	Lrrc43	4.34838	0.001413
ENSMUSG00000032023	Jhy	4.3467	4.27e-07
ENSMUSG00000068452	Duox2	4.34625	2.33e-16
ENSMUSG00000005232	G6pc2	4.34164	8.52e-07
ENSMUSG00000059406	Tmprss9	4.33481	5.69e-44
ENSMUSG00000074227	Spint2	4.33093	6.42e-49
ENSMUSG00000024154	Gtf2a1l	4.31049	2.23e-18
ENSMUSG00000054855	Rnd1	4.30929	8.8e-164
ENSMUSG00000028064	Sema4a	4.30381	2.89e-29
ENSMUSG00000093910	Zfp853	4.30374	5.68e-10
ENSMUSG00000003436	Dll3	4.30217	1.45e-33
ENSMUSG00000013611	Snx31	4.30104	4.7e-23
ENSMUSG00000026630	Batf3	4.29651	1.35e-22
ENSMUSG00000030321	Efcab12	4.28356	2.86e-30
ENSMUSG00000068086	Cyp2d9	4.28355	1.24e-06
ENSMUSG00000031880	Rrad	4.2817	5.41e-56
ENSMUSG00000071984	Fndc1	4.2757	5.29e-08
ENSMUSG00000010505	Myt1	4.27446	2.66e-12
ENSMUSG00000030470	Csrp3	4.27312	4.76e-15
ENSMUSG00000060863	Tcl1b2	4.27144	1.02e-06
ENSMUSG00000005251	Ripk4	4.26777	1.01e-06
ENSMUSG00000044216	Kcnj4	4.26472	9.71e-08
ENSMUSG00000045631	Tmprss12	4.26405	1.31e-06
ENSMUSG00000052396	Mogat2	4.2617	3.3e-15
ENSMUSG00000026450	Chit1	4.25849	2.55e-06
ENSMUSG00000068083	Cyp2d40	4.2573	6.77e-10
ENSMUSG00000031382	Asb11	4.25322	6.33e-31
ENSMUSG00000036834	Plch1	4.24731	4.69e-36
ENSMUSG00000059049	Frem1	4.24609	2.59e-19
ENSMUSG00000035429	Ptprh	4.24585	1.42e-15
ENSMUSG00000074001	Klhl40	4.23434	7.98e-15
ENSMUSG00000034227	Foxj1	4.21939	4.64e-36
ENSMUSG00000044177	Wfikkn2	4.2146	1.33e-30
ENSMUSG00000003872	Lin7b	4.21383	1.1e-38
ENSMUSG00000000627	Sema4f	4.20945	1.86e-09
ENSMUSG00000002500	Rpl3l	4.2069	6.03e-13
ENSMUSG00000071691	Gm960	4.20555	5.12e-40
ENSMUSG00000039543	Cfap70	4.20304	1.49e-23
ENSMUSG00000093920	Olfr463	4.19859	2.12e-06
ENSMUSG00000038128	Camk4	4.19729	1.27e-16
ENSMUSG00000014609	Chrne	4.19575	2.69e-06
ENSMUSG00000046182	Gsg1l	4.19217	1.47e-19
ENSMUSG00000037206	Islr	4.19017	2.11e-48
ENSMUSG00000053024	Cntn2	4.18641	2.26e-06
ENSMUSG00000059852	Kcng2	4.18388	3.48e-12
ENSMUSG00000026725	Tnn	4.17214	9.09e-14
ENSMUSG00000023176	Cpn2	4.16943	3.05e-09
ENSMUSG00000020598	Nrcam	4.16466	1.41e-26
ENSMUSG00000068740	Celsr2	4.15979	3.65e-49
ENSMUSG00000043953	Ccrl2	4.1548	3e-12
ENSMUSG00000036502	Tmem255a	4.15162	4.33e-11
ENSMUSG00000051251	Nhlh1	4.15098	1.03e-11
ENSMUSG00000061531	Tmem236	4.14611	2.94e-29
ENSMUSG00000046585	Cfap58	4.1456	3.05e-29
ENSMUSG00000028581	Laptm5	4.14431	2.68e-13
ENSMUSG00000023232	Serinc2	4.13107	2.48e-37
ENSMUSG00000074207	Adh1	4.12968	3.83e-10
ENSMUSG00000078796	Zfp541	4.12907	7.95e-08
ENSMUSG00000057729	Prtn3	4.12874	3.65e-12
ENSMUSG00000033174	Mgll	4.12582	4.88e-20
ENSMUSG00000028214	Gem	4.12189	9.14e-09
ENSMUSG00000007480	Mc5r	4.11672	1.47e-12
ENSMUSG00000043811	Rtn4r	4.11249	6.39e-09
ENSMUSG00000075296	Aldh3b2	4.11177	1.61e-05
ENSMUSG00000063971	Krt88	4.10602	0.003515
ENSMUSG00000027670	Ocstamp	4.10576	2.23e-11
ENSMUSG00000072754	Lrcol1	4.10411	0.003604
ENSMUSG00000110591	Gm31371	4.10379	5.5e-06
ENSMUSG00000067614	Krt86	4.10355	0.003516
ENSMUSG00000050702	4930563M21Rik	4.10347	4.83e-06
ENSMUSG00000051652	Lrrc3	4.10153	0.00354
ENSMUSG00000095294	Gm21119	4.10121	0.003542
ENSMUSG00000109764	Klkb1	4.10088	0.003585
ENSMUSG00000026167	Wnt10a	4.10073	0.00366
ENSMUSG00000026073	Il1r2	4.10051	5.79e-23
ENSMUSG00000037580	Gch1	4.08115	4.24e-51
ENSMUSG00000051627	Hist1h1e	4.07616	1.26e-65
ENSMUSG00000026255	Efhd1	4.07416	3.5e-25
ENSMUSG00000006342	Susd2	4.06773	7.64e-25
ENSMUSG00000110067	6330411D24Rik	4.06687	5.68e-19
ENSMUSG00000003411	Rab3b	4.06332	9.62e-40
ENSMUSG00000032000	Birc3	4.05579	1.41e-08
ENSMUSG00000031966	Glb1l3	4.05492	1.48e-08
ENSMUSG00000029541	Cyp2w1	4.0528	9.33e-07
ENSMUSG00000010064	Slc38a3	4.05155	4.67e-07
ENSMUSG00000070719	Pla2g4d	4.03676	5.27e-11
ENSMUSG00000032028	Nxpe2	4.03442	4.99e-11
ENSMUSG00000048230	Fbxo43	4.03356	8.94e-13
ENSMUSG00000067370	B3galt4	4.0319	1.28e-43
ENSMUSG00000038560	Sp6	4.02776	1.06e-05
ENSMUSG00000021255	Esrrb	4.02574	2.41e-39
ENSMUSG00000048148	Nwd1	4.02447	1.4e-20
ENSMUSG00000032648	Pygm	4.02341	1.66e-54
ENSMUSG00000032278	Paqr5	4.01826	4.18e-22
ENSMUSG00000034266	Batf	4.01625	9.88e-06
ENSMUSG00000022667	Cd200r1	4.01336	1.03e-05
ENSMUSG00000043468	Adam30	4.00951	1.11e-05
ENSMUSG00000057722	Lepr	4.00895	2.15e-18
ENSMUSG00000027530	Fabp12	4.00826	3.55e-08
ENSMUSG00000020447	Npc1l1	4.0077	7.58e-51
ENSMUSG00000025194	Abcc2	4.00583	1.51e-12
ENSMUSG00000028341	Nr4a3	4.00475	2.07e-55
ENSMUSG00000030737	Slco2b1	4.00271	1.2e-08
ENSMUSG00000016200	Syt14	4.00174	4.2e-23
ENSMUSG00000020723	Cacng4	3.99933	2.34e-10
ENSMUSG00000024402	Lta	3.99875	3.37e-08
ENSMUSG00000030107	Usp18	3.99465	6.14e-19
ENSMUSG00000009900	Wnt3a	3.99139	6.4e-08
ENSMUSG00000029026	Trp73	3.98771	5.13e-08
ENSMUSG00000002111	Spi1	3.98534	1.42e-11
ENSMUSG00000021250	Fos	3.97643	7.68e-30
ENSMUSG00000059022	Kcp	3.97503	1.86e-19
ENSMUSG00000043631	Ecm2	3.97157	2.33e-36
ENSMUSG00000003545	Fosb	3.97069	1.77e-29
ENSMUSG00000042828	Trim72	3.96558	1.47e-11
ENSMUSG00000026458	Ppfia4	3.96337	2.02e-38
ENSMUSG00000027875	Hmgcs2	3.96201	4.08e-10
ENSMUSG00000038754	Elovl3	3.95964	7.79e-16
ENSMUSG00000031028	Tub	3.95772	1.62e-30
ENSMUSG00000046961	Gpr156	3.95141	3.24e-24
ENSMUSG00000064310	Zpld1	3.95088	8.42e-08
ENSMUSG00000062515	Fabp4	3.94984	2.09e-07
ENSMUSG00000021879	Dnah12	3.94887	5.41e-15
ENSMUSG00000051043	Gprc5c	3.94028	4.41e-20
ENSMUSG00000046804	Phgr1	3.93884	7.94e-08
ENSMUSG00000033722	BC034090	3.93582	2.22e-14
ENSMUSG00000040899	Ccr6	3.93427	1.06e-07
ENSMUSG00000041842	Fhdc1	3.93204	7.72e-43
ENSMUSG00000030399	Ckm	3.93083	8.88e-08
ENSMUSG00000000889	Dbh	3.92434	2.37e-05
ENSMUSG00000038725	Pkhd1l1	3.91977	5.07e-26
ENSMUSG00000099032	Tcf24	3.91732	2.81e-05
ENSMUSG00000022878	Adipoq	3.91713	6.46e-10
ENSMUSG00000058488	Kl	3.91602	2.3e-11
ENSMUSG00000050534	Htr5b	3.91577	3.86e-12
ENSMUSG00000061322	Dnaic1	3.91128	7.95e-14
ENSMUSG00000037579	Kcnh3	3.90617	8.68e-26
ENSMUSG00000038587	Akap12	3.90611	2.48e-73
ENSMUSG00000023224	Serping1	3.90121	2.61e-09
ENSMUSG00000032482	Cspg5	3.90077	8.31e-32
ENSMUSG00000039577	Nphp4	3.89708	2.03e-13
ENSMUSG00000002289	Angptl4	3.8969	2.93e-28
ENSMUSG00000053646	Plxnb1	3.89461	6.52e-37
ENSMUSG00000026224	4933407L21Rik	3.89394	5.23e-09
ENSMUSG00000068323	Slc4a5	3.89307	8.18e-31
ENSMUSG00000006574	Slc4a1	3.89056	3.11e-12
ENSMUSG00000049350	Zg16	3.88883	4.35e-21
ENSMUSG00000058741	Prr19	3.88715	9.23e-11
ENSMUSG00000042429	Adora1	3.88542	1.38e-07
ENSMUSG00000035407	Kank4	3.88466	6.12e-12
ENSMUSG00000038352	Arl5c	3.878	1.49e-29
ENSMUSG00000032135	Mcam	3.87733	2.96e-92
ENSMUSG00000043999	Gpr75	3.87603	5.9e-12
ENSMUSG00000029217	Tec	3.87588	9.98e-38
ENSMUSG00000046694	Tent5b	3.87065	2.81e-38
ENSMUSG00000031552	Adam18	3.86872	1.31e-09
ENSMUSG00000006310	Zbtb32	3.86492	6.4e-27
ENSMUSG00000054889	Dsp	3.86058	4.79e-22
ENSMUSG00000040829	Zmynd15	3.85507	7.95e-17
ENSMUSG00000068614	Actc1	3.85494	2.06e-09
ENSMUSG00000024168	Tmem204	3.85278	7.76e-21
ENSMUSG00000079620	Muc4	3.84087	3.51e-16
ENSMUSG00000049313	Sorl1	3.84059	4.09e-33
ENSMUSG00000049723	Mmp12	3.83869	7.07e-17
ENSMUSG00000066510	Ankdd1a	3.83619	2.3e-10
ENSMUSG00000022838	Eaf2	3.83602	1.9e-55
ENSMUSG00000054003	Tdrd9	3.83239	5.31e-11
ENSMUSG00000033187	BC016579	3.82986	2.95e-07
ENSMUSG00000029352	Crybb3	3.82748	1.08e-08
ENSMUSG00000027834	Serpini1	3.82674	1e-42
ENSMUSG00000044716	Dok7	3.82614	7.76e-16
ENSMUSG00000033644	Piwil2	3.82426	1.32e-33
ENSMUSG00000034416	Pkd1l2	3.82027	1.46e-19
ENSMUSG00000045620	Odf3l1	3.81866	3.19e-07
ENSMUSG00000063305	Psg20	3.81853	5.16e-05
ENSMUSG00000054582	Pabpc1l	3.81849	7.76e-41
ENSMUSG00000090113	Nhlrc4	3.81848	5.12e-05
ENSMUSG00000074359	Psg23	3.81752	4.76e-07
ENSMUSG00000091043	Glyatl3	3.81481	3.28e-07
ENSMUSG00000027544	Nfatc2	3.81441	2.49e-30
ENSMUSG00000038173	Enpp6	3.81384	5.1e-11
ENSMUSG00000105679	Gm43338	3.81316	5.59e-05
ENSMUSG00000049349	Gm5105	3.80773	5.63e-05
ENSMUSG00000041930	Fam222a	3.80633	3.24e-15
ENSMUSG00000042414	Prdm14	3.80104	0.00932
ENSMUSG00000034917	Tjp3	3.80039	5.65e-07
ENSMUSG00000104474	Gm38210	3.79748	0.009286
ENSMUSG00000035201	B020004J07Rik	3.79715	0.0117
ENSMUSG00000048895	Cdk5r1	3.79569	1.09e-80
ENSMUSG00000027318	Adam33	3.79316	4.47e-13
ENSMUSG00000038987	Cfap157	3.78629	2.62e-13
ENSMUSG00000015599	Ttbk1	3.78608	3.17e-19
ENSMUSG00000113102	A930040O22Rik	3.78342	7.33e-13
ENSMUSG00000033368	Trim69	3.78049	3.1e-32
ENSMUSG00000026523	Wdr64	3.77425	6.91e-07
ENSMUSG00000061802	Armc4	3.77383	9.44e-14
ENSMUSG00000054934	Kcnmb4	3.77008	4.99e-20
ENSMUSG00000042371	Slc5a10	3.76937	5.48e-09
ENSMUSG00000024011	Pi16	3.76911	1.28e-07
ENSMUSG00000048251	Bcl11b	3.76896	6.51e-09
ENSMUSG00000037705	Tecta	3.76406	6.58e-59
ENSMUSG00000109198	D7Bwg0826e	3.76287	1.93e-25
ENSMUSG00000031538	Plat	3.76216	4.64e-61
ENSMUSG00000022479	Vdr	3.75945	1.27e-84
ENSMUSG00000078577	Tmco2	3.75701	4.92e-10
ENSMUSG00000037686	Aspg	3.75555	7.79e-07
ENSMUSG00000041324	Inhba	3.74859	1.02e-15
ENSMUSG00000049649	Gpr3	3.74771	2e-36
ENSMUSG00000047953	Gp5	3.7461	2.01e-23
ENSMUSG00000051735	Rinl	3.74465	1.5e-28
ENSMUSG00000050121	Opalin	3.74363	1.14e-06
ENSMUSG00000049551	Fzd9	3.73082	7.07e-24
ENSMUSG00000031492	Chrnb3	3.71839	4.05e-07
ENSMUSG00000038235	F11r	3.71326	9.92e-13
ENSMUSG00000021130	Galnt16	3.70827	1.58e-10
ENSMUSG00000039376	Synpo2l	3.70785	7.4e-21
ENSMUSG00000041907	Gpr45	3.70352	3.19e-27
ENSMUSG00000038370	Pcp4l1	3.70221	2.77e-10
ENSMUSG00000042672	Dcst1	3.70106	6.93e-11
ENSMUSG00000094845	Tmem95	3.69543	5.38e-49
ENSMUSG00000028747	Htr6	3.69381	0.000131
ENSMUSG00000099564	Gm28729	3.69367	0.000127
ENSMUSG00000022868	Ahsg	3.69162	1.61e-06
ENSMUSG00000057967	Fgf18	3.69113	8.9e-35
ENSMUSG00000050217	Lgsn	3.68674	0.000387
ENSMUSG00000042477	Tfap2e	3.68188	3.89e-08
ENSMUSG00000028294	Cfap206	3.68088	2.33e-08
ENSMUSG00000060470	Adgrg3	3.67878	3.07e-08
ENSMUSG00000002578	Ikzf4	3.67864	3.25e-18
ENSMUSG00000039438	Ttc36	3.67656	2.03e-06
ENSMUSG00000049291	Prss38	3.67079	2.29e-08
ENSMUSG00000056973	Ces1d	3.67013	0.00178
ENSMUSG00000014773	Dll1	3.66682	3.91e-49
ENSMUSG00000041323	Ak7	3.66213	1.04e-30
ENSMUSG00000043029	Trpv3	3.6578	1.39e-15
ENSMUSG00000020891	Alox8	3.65771	7.74e-13
ENSMUSG00000046971	Pla2g4f	3.64999	7.45e-13
ENSMUSG00000027525	Phactr3	3.64594	2.01e-20
ENSMUSG00000074673	Ttll9	3.64499	2.16e-12
ENSMUSG00000020583	Matn3	3.64273	2.93e-18
ENSMUSG00000025197	Cyp2c23	3.64082	4.97e-18
ENSMUSG00000033948	Zswim5	3.63626	8.73e-12
ENSMUSG00000059149	Mfsd4a	3.62714	8.07e-08
ENSMUSG00000006386	Tek	3.62702	1.47e-07
ENSMUSG00000058773	Hist1h1b	3.62508	1.65e-39
ENSMUSG00000040812	Agbl2	3.62208	1.14e-09
ENSMUSG00000103899	Gm37940	3.61986	1.44e-15
ENSMUSG00000010342	Tex14	3.61841	1.44e-45
ENSMUSG00000078998	Bpifa6	3.61664	3.29e-06
ENSMUSG00000091971	Hspa1a	3.61435	6.19e-12
ENSMUSG00000028940	Hes2	3.60743	5.85e-09
ENSMUSG00000029641	Rasl11a	3.60703	1.72e-59
ENSMUSG00000049892	Rasd1	3.60638	2.05e-10
ENSMUSG00000043448	Gjc2	3.5976	8.65e-39
ENSMUSG00000059900	Tmem40	3.59729	2.8e-11
ENSMUSG00000031722	Hp	3.59594	1.6e-09
ENSMUSG00000115768	Dpep2nb	3.59387	4.64e-11
ENSMUSG00000028217	Cdh17	3.5936	4.65e-14
ENSMUSG00000022818	Cyp2ab1	3.59143	1.34e-09
ENSMUSG00000056293	Gsdmc2	3.58723	0.000266
ENSMUSG00000023906	Cldn6	3.58588	1.67e-09
ENSMUSG00000030292	Smco2	3.58454	1.5e-09
ENSMUSG00000032528	Vipr1	3.58253	1.72e-08
ENSMUSG00000059864	Olfr1393	3.58117	1.33e-17
ENSMUSG00000022803	Popdc2	3.57248	6.84e-35
ENSMUSG00000047636	Cdcp2	3.56873	0.000298
ENSMUSG00000043687	1190005I06Rik	3.56595	1.22e-77
ENSMUSG00000043807	Ly6g5b	3.56229	8.54e-29
ENSMUSG00000085957	Syna	3.56019	1.5e-17
ENSMUSG00000030889	Vwa3a	3.55576	3.72e-17
ENSMUSG00000041798	Gck	3.55477	5.13e-09
ENSMUSG00000020310	Madcam1	3.55421	1.8e-05
ENSMUSG00000044468	Tent5c	3.55236	5.72e-45
ENSMUSG00000017692	Rhbdl3	3.54773	9.68e-14
ENSMUSG00000032380	Dapk2	3.54723	5.77e-12
ENSMUSG00000054206	Gzmm	3.54167	5.94e-45
ENSMUSG00000036292	Gramd1c	3.53979	1.09e-24
ENSMUSG00000019122	Ccl9	3.53234	2.25e-21
ENSMUSG00000002020	Ltbp2	3.52665	1.89e-34
ENSMUSG00000039860	Srrm3	3.52345	1.46e-15
ENSMUSG00000068876	Cgn	3.52018	9.08e-37
ENSMUSG00000021384	Susd3	3.51971	1.32e-05
ENSMUSG00000060176	Kif27	3.513	1.35e-35
ENSMUSG00000036067	Slc2a6	3.51235	5.82e-16
ENSMUSG00000033805	Ephx4	3.51211	1.41e-22
ENSMUSG00000090685	Atp6v1fnb	3.50467	1.77e-08
ENSMUSG00000036040	Adamtsl2	3.50368	6.3e-09
ENSMUSG00000054320	Lrrc36	3.50084	6.51e-08
ENSMUSG00000003410	Elavl3	3.50043	6.77e-26
ENSMUSG00000042254	Cilp	3.49589	2.14e-13
ENSMUSG00000102619	Gm37849	3.49589	1.11e-08
ENSMUSG00000019368	Sec14l4	3.49157	4.2e-08
ENSMUSG00000030830	Itgal	3.48856	6.34e-18
ENSMUSG00000021221	Dpf3	3.48698	1.14e-15
ENSMUSG00000027456	Sdcbp2	3.48296	5.19e-47
ENSMUSG00000031972	Acta1	3.48217	6.74e-37
ENSMUSG00000030030	1700003E16Rik	3.47468	1.54e-57
ENSMUSG00000021125	Arg2	3.47445	6.32e-11
ENSMUSG00000032068	Plet1	3.46665	4.6e-12
ENSMUSG00000024727	Trpm6	3.46636	1.75e-31
ENSMUSG00000040140	Tdrd6	3.45904	1.18e-08
ENSMUSG00000044017	Adgrd1	3.45632	8.99e-15
ENSMUSG00000024008	Cpne5	3.45567	3.6e-29
ENSMUSG00000022824	Muc13	3.45551	4.26e-11
ENSMUSG00000022054	Nefm	3.45414	1.47e-09
ENSMUSG00000044534	Ackr2	3.45202	1.46e-05
ENSMUSG00000024778	Fas	3.45114	3.22e-57
ENSMUSG00000033470	Cysltr2	3.44983	1.5e-05
ENSMUSG00000032257	Ankk1	3.4497	1.73e-05
ENSMUSG00000061816	Myl1	3.44886	2.08e-08
ENSMUSG00000030981	Mmp21	3.44819	0.000653
ENSMUSG00000034353	Ramp1	3.44762	1.69e-05
ENSMUSG00000022439	Parvg	3.44741	5.74e-33
ENSMUSG00000043088	Il17re	3.4474	0.000672
ENSMUSG00000059361	Nrsn2	3.44452	0.000611
ENSMUSG00000057286	St6galnac2	3.44352	0.000627
ENSMUSG00000027887	Sypl2	3.44133	0.000642
ENSMUSG00000005493	Msh4	3.44125	3.41e-24
ENSMUSG00000030762	Aqp8	3.44084	8.13e-14
ENSMUSG00000061482	Hist1h4d	3.44032	5.16e-29
ENSMUSG00000024620	Pdgfrb	3.43853	1.19e-13
ENSMUSG00000026645	Olah	3.43705	2.77e-05
ENSMUSG00000047507	Baiap3	3.43281	1.66e-28
ENSMUSG00000063354	Slc39a4	3.42921	2.27e-13
ENSMUSG00000020000	Moxd1	3.42747	4.59e-09
ENSMUSG00000026253	Chrng	3.42319	0.024976
ENSMUSG00000018166	Erbb3	3.42263	3.45e-41
ENSMUSG00000049353	Rd3	3.42185	0.0248
ENSMUSG00000067941	Gm7168	3.42145	0.024781
ENSMUSG00000107761	2010008C14Rik	3.4214	0.024695
ENSMUSG00000028328	Tmod1	3.4145	1.12e-25
ENSMUSG00000034041	Lyl1	3.41316	5.25e-08
ENSMUSG00000030148	Clec4a2	3.40805	2.47e-06
ENSMUSG00000030510	Cers3	3.40553	6.4e-28
ENSMUSG00000040569	Slc26a7	3.4023	1.66e-10
ENSMUSG00000060371	Caln1	3.3988	4.66e-13
ENSMUSG00000029442	Wdr66	3.39864	4.28e-34
ENSMUSG00000040133	Gpr176	3.39634	8.69e-07
ENSMUSG00000076434	Wfdc3	3.39115	2.73e-42
ENSMUSG00000031785	Adgrg1	3.38868	7.8e-35
ENSMUSG00000025726	Slc28a1	3.38835	6.8e-14
ENSMUSG00000028528	Dnajc6	3.38408	8.17e-38
ENSMUSG00000026414	Tnnt2	3.3819	5.78e-17
ENSMUSG00000024124	Prss30	3.37692	3.41e-05
ENSMUSG00000022840	Adcy5	3.36324	1.86e-11
ENSMUSG00000109392	Gm5737	3.36255	3.43e-05
ENSMUSG00000028270	Gbp2	3.36145	7.58e-23
ENSMUSG00000021492	F12	3.35821	1.18e-13
ENSMUSG00000031450	Grk1	3.3556	4.97e-10
ENSMUSG00000057191	AB124611	3.35283	4.06e-13
ENSMUSG00000034645	Zyg11a	3.35042	3.48e-09
ENSMUSG00000090693	Trim43a	3.35029	3.68e-05
ENSMUSG00000036611	Eepd1	3.34922	2.25e-50
ENSMUSG00000063767	S100a7a	3.3418	9.46e-25
ENSMUSG00000010760	Phlda2	3.34009	7.89e-05
ENSMUSG00000033318	Gstt2	3.33993	9.62e-13
ENSMUSG00000064016	Gm648	3.33691	5.99e-09
ENSMUSG00000055602	Tcp10b	3.33097	5.97e-11
ENSMUSG00000030125	Lrrc23	3.33067	2.83e-11
ENSMUSG00000046449	Nexmif	3.33061	1.83e-06
ENSMUSG00000048602	Morc2b	3.32998	2.19e-33
ENSMUSG00000012819	Cdh23	3.32966	2.03e-27
ENSMUSG00000038199	Iqca1l	3.31751	2.64e-06
ENSMUSG00000018774	Cd68	3.31498	2.19e-91
ENSMUSG00000052565	Hist1h1d	3.31169	4.68e-31
ENSMUSG00000001946	Esam	3.31125	1.17e-27
ENSMUSG00000030592	Ryr1	3.31018	1.12e-38
ENSMUSG00000037977	6430571L13Rik	3.30182	1.65e-07
ENSMUSG00000041592	Sdk2	3.30084	1.13e-09
ENSMUSG00000073599	Ecscr	3.30019	1.09e-08
ENSMUSG00000078439	Smim24	3.29011	5.14e-16
ENSMUSG00000064267	Hvcn1	3.28477	6.6e-05
ENSMUSG00000026018	Ica1l	3.27926	3.18e-19
ENSMUSG00000029168	Dpysl5	3.27567	4.84e-13
ENSMUSG00000037738	Nek5	3.27541	6.19e-07
ENSMUSG00000030606	Hapln3	3.27365	6e-24
ENSMUSG00000023829	Slc22a1	3.272	4.08e-06
ENSMUSG00000069248	Serpinb6e	3.27087	0.000137
ENSMUSG00000060586	H2-Eb1	3.2705	3.71e-06
ENSMUSG00000041020	Map7d2	3.26838	7.75e-15
ENSMUSG00000047428	Dlk2	3.268	1.74e-14
ENSMUSG00000035296	Sgcg	3.26724	8.97e-05
ENSMUSG00000030324	Rho	3.26549	1.09e-11
ENSMUSG00000034706	Dnaic2	3.26235	4.86e-21
ENSMUSG00000037813	D630003M21Rik	3.26034	3.8e-06
ENSMUSG00000102802	Mgam2-ps	3.25108	3.35e-15
ENSMUSG00000102189	Gm37194	3.24992	0.030117
ENSMUSG00000032946	Rasgrp2	3.24913	1.11e-16
ENSMUSG00000019326	Aoc3	3.24807	1.2e-39
ENSMUSG00000079666	1700015F17Rik	3.24664	4.9e-12
ENSMUSG00000068167	Csnka2ip	3.23632	9.84e-08
ENSMUSG00000033579	Fa2h	3.23486	1.14e-17
ENSMUSG00000032083	Apoa1	3.22359	2.79e-09
ENSMUSG00000041515	Irf8	3.21966	2.93e-12
ENSMUSG00000029223	Uchl1	3.21864	2.99e-33
ENSMUSG00000020419	Hormad2	3.21856	4.97e-14
ENSMUSG00000049907	Rasl11b	3.21845	7.89e-36
ENSMUSG00000089809	Rasgef1b	3.21615	9.24e-25
ENSMUSG00000114707	Gm47558	3.2128	3.61e-09
ENSMUSG00000038541	Srd5a2	3.21173	6.25e-13
ENSMUSG00000028664	Ephb2	3.20749	3.35e-06
ENSMUSG00000022456	2020-09-03	3.2064	5.01e-07
ENSMUSG00000003341	Atp8b3	3.20552	3.07e-21
ENSMUSG00000003123	Lipe	3.20243	1.51e-75
ENSMUSG00000029522	Pla2g1b	3.19811	8.16e-06
ENSMUSG00000069309	Hist1h2an	3.19405	1.4e-13
ENSMUSG00000064065	Ipcef1	3.19403	4.39e-06
ENSMUSG00000018566	Slc2a4	3.19205	3.87e-25
ENSMUSG00000041605	Inava	3.19156	2.51e-36
ENSMUSG00000030359	Pzp	3.18851	3.93e-10
ENSMUSG00000055202	Zfp811	3.18828	8.65e-06
ENSMUSG00000009248	Ascl2	3.18669	1.23e-05
ENSMUSG00000065952	C330021F23Rik	3.1858	0.00014
ENSMUSG00000034936	Arl4d	3.18427	6.65e-65
ENSMUSG00000091556	Gm14569	3.18419	9.1e-06
ENSMUSG00000029371	Cxcl5	3.18197	8.48e-17
ENSMUSG00000035547	Capn5	3.18162	4.15e-36
ENSMUSG00000004948	Zp3	3.18079	0.000142
ENSMUSG00000029491	Pde6b	3.17982	0.000144
ENSMUSG00000019815	Zc2hc1b	3.17888	0.000148
ENSMUSG00000047343	Mettl21c	3.17879	0.000141
ENSMUSG00000037432	Fer1l5	3.17875	3.46e-07
ENSMUSG00000025129	Ppp1r27	3.17835	1.49e-07
ENSMUSG00000038508	Gdf15	3.17835	4.96e-17
ENSMUSG00000042064	Myo3b	3.17704	3.74e-25
ENSMUSG00000018925	Heatr9	3.17445	0.000141
ENSMUSG00000044313	Mab21l3	3.1692	7.35e-12
ENSMUSG00000031637	Lrp2bp	3.16907	1.52e-25
ENSMUSG00000053166	Cdh22	3.16812	5.85e-08
ENSMUSG00000029401	Rilpl2	3.16539	8.14e-101
ENSMUSG00000020017	Hal	3.16336	1.73e-14
ENSMUSG00000069268	Hist1h2bf	3.16272	1.05e-07
ENSMUSG00000079421	4930402F06Rik	3.14672	8.38e-07
ENSMUSG00000028289	Epha7	3.14318	0.000273
ENSMUSG00000073418	C4b	3.14238	7.04e-09
ENSMUSG00000000706	Btn1a1	3.14235	4.33e-11
ENSMUSG00000015879	Fam184b	3.14105	1.23e-09
ENSMUSG00000075395	A630010A05Rik	3.13746	0.004303
ENSMUSG00000047986	Palm3	3.13672	0.00312
ENSMUSG00000095026	Gm3336	3.13479	0.003303
ENSMUSG00000012705	Retn	3.13396	0.00326
ENSMUSG00000071531	Gprin2	3.13391	0.003197
ENSMUSG00000031837	Necab2	3.13356	1.09e-09
ENSMUSG00000041329	Atp1b2	3.13053	3.78e-14
ENSMUSG00000045052	Prlhr	3.1305	4.1e-05
ENSMUSG00000044006	Cilp2	3.12718	5.26e-15
ENSMUSG00000026818	Cel	3.127	3.69e-05
ENSMUSG00000021367	Edn1	3.12689	7.16e-07
ENSMUSG00000031576	Kcnu1	3.12548	2.87e-19
ENSMUSG00000031574	Star	3.12309	4.4e-52
ENSMUSG00000021701	Plk2	3.1225	1.25e-74
ENSMUSG00000032394	Igdcc3	3.12159	1.83e-05
ENSMUSG00000069825	Gm49340	3.1208	2.77e-05
ENSMUSG00000050578	Mmp13	3.11895	6.53e-37
ENSMUSG00000024347	Psd2	3.1182	2.12e-36
ENSMUSG00000076441	Ass1	3.11437	2.4e-13
ENSMUSG00000075023	Accsl	3.11409	1.02e-13
ENSMUSG00000027505	Fam209	3.11404	3.57e-13
ENSMUSG00000027215	Cd82	3.11353	6.13e-65
ENSMUSG00000035506	Slc12a8	3.10778	4.04e-17
ENSMUSG00000038224	Serpinf2	3.10381	2.86e-14
ENSMUSG00000034792	Gna15	3.101	7.74e-13
ENSMUSG00000032085	Tagln	3.10064	5.4e-24
ENSMUSG00000032578	Cish	3.09384	3.38e-34
ENSMUSG00000039452	Snx22	3.0879	2.04e-06
ENSMUSG00000045502	Hcar2	3.0878	2.57e-09
ENSMUSG00000028793	Rnf19b	3.08675	8.61e-95
ENSMUSG00000033022	Cdo1	3.08235	4.83e-49
ENSMUSG00000042678	Myo15	3.08037	1.42e-36
ENSMUSG00000071229	Timm8a2	3.07725	0.000298
ENSMUSG00000048455	Sprr1b	3.07031	2.64e-07
ENSMUSG00000031512	Tex29	3.06998	0.000308
ENSMUSG00000037578	Pkd2l1	3.06957	0.000372
ENSMUSG00000057606	Colq	3.0695	0.000324
ENSMUSG00000028125	Abca4	3.06299	5.45e-23
ENSMUSG00000047021	Cfap65	3.05798	3.88e-05
ENSMUSG00000062345	Serpinb2	3.0534	4.48e-09
ENSMUSG00000034282	Evpl	3.05321	6.43e-20
ENSMUSG00000093865	Lrit3	3.04793	4.39e-08
ENSMUSG00000000794	Kcnn3	3.04774	2.26e-07
ENSMUSG00000004933	Matk	3.04632	4.17e-20
ENSMUSG00000026205	Slc23a3	3.0436	5.51e-16
ENSMUSG00000108599	Gm10616	3.04192	3.9e-06
ENSMUSG00000031789	Cngb1	3.03953	1.28e-09
ENSMUSG00000109561	Ankrd31	3.03798	0.000239
ENSMUSG00000041347	Bdkrb1	3.03024	3.93e-06
ENSMUSG00000024526	Cidea	3.02989	1.61e-22
ENSMUSG00000008028	1700008O03Rik	3.02861	1.95e-24
ENSMUSG00000020435	Osbp2	3.02656	6.27e-47
ENSMUSG00000000958	Slc7a7	3.02414	4.32e-29
ENSMUSG00000068227	Il2rb	3.02288	2.49e-09
ENSMUSG00000046500	Tafa4	3.02271	4.62e-07
ENSMUSG00000029600	Rita1	3.01767	9.47e-67
ENSMUSG00000028111	Ctsk	3.01728	1.9e-22
ENSMUSG00000019997	Ccn2	3.01717	3.61e-13
ENSMUSG00000041012	Cmtm8	3.01615	5.15e-06
ENSMUSG00000056271	Lman1l	3.0135	6.69e-46
ENSMUSG00000020733	Slc9a3r1	3.00509	1.27e-82
ENSMUSG00000067879	Vxn	3.00329	0.00034
ENSMUSG00000098678	Mroh6	2.99747	3.56e-41
ENSMUSG00000041544	Disp3	2.99736	1.49e-08
ENSMUSG00000079362	Gm43302	2.99318	1.95e-07
ENSMUSG00000038770	Kpna7	2.99196	1.08e-10
ENSMUSG00000114279	Hist1h2bm	2.99116	6.77e-11
ENSMUSG00000025407	Gli1	2.98911	2.71e-34
ENSMUSG00000041556	Fbxo2	2.98625	1.64e-12
ENSMUSG00000031844	Hsd17b2	2.98622	2.97e-15
ENSMUSG00000037989	Wnk2	2.98419	2.07e-10
ENSMUSG00000021118	Plek2	2.98114	1e-34
ENSMUSG00000111341	Gm47111	2.9767	6.69e-14
ENSMUSG00000006143	Upk3bl	2.97467	7.54e-06
ENSMUSG00000094338	Hist1h2bl	2.97425	1.76e-07
ENSMUSG00000034239	Gm884	2.97396	9.45e-07
ENSMUSG00000027744	Stoml3	2.97083	6.08e-05
ENSMUSG00000034958	Atcay	2.96915	2.63e-08
ENSMUSG00000058400	Qrfpr	2.96716	0.000109
ENSMUSG00000022619	Mapk8ip2	2.96708	8.01e-06
ENSMUSG00000025064	Col17a1	2.96504	6.59e-05
ENSMUSG00000044701	Il27	2.96499	0.00064
ENSMUSG00000055994	Nod2	2.96497	9.08e-06
ENSMUSG00000006675	P4htm	2.96388	2.73e-19
ENSMUSG00000032010	Usp2	2.9596	1.07e-29
ENSMUSG00000071342	Lsmem1	2.95923	2.01e-10
ENSMUSG00000032818	Loxhd1	2.9579	2.73e-08
ENSMUSG00000011154	Cfap161	2.95746	0.000695
ENSMUSG00000090231	Cfb	2.95744	0.000699
ENSMUSG00000047562	Mmp10	2.95472	5.37e-26
ENSMUSG00000025584	Pde8a	2.95264	0.007087
ENSMUSG00000031445	Proz	2.95188	0.007119
ENSMUSG00000068686	Cd59b	2.95137	1.06e-05
ENSMUSG00000002983	Relb	2.94977	3.11e-70
ENSMUSG00000104713	Gbp6	2.94976	3.83e-07
ENSMUSG00000066359	Tcl1b1	2.94795	0.007342
ENSMUSG00000071586	Gm10337	2.94784	0.007344
ENSMUSG00000041872	Il17f	2.94094	3.93e-26
ENSMUSG00000022793	B4galt4	2.94032	0.000152
ENSMUSG00000060402	Chst8	2.93932	7.42e-21
ENSMUSG00000030270	Cpne9	2.93728	6.17e-15
ENSMUSG00000040327	Cul9	2.93687	5.15e-15
ENSMUSG00000020067	Mypn	2.93311	3.47e-11
ENSMUSG00000061577	Adgrg5	2.92944	0.00036
ENSMUSG00000028876	Epha10	2.92474	5.96e-07
ENSMUSG00000040035	Disp2	2.9214	8.64e-62
ENSMUSG00000032515	Csrnp1	2.91961	2.5e-35
ENSMUSG00000071470	Ccnb1ip1	2.91825	1.39e-13
ENSMUSG00000091345	Col6a5	2.91368	0.005868
ENSMUSG00000108806	Gm44729	2.9112	1.43e-05
ENSMUSG00000007877	Tcap	2.90923	1.55e-05
ENSMUSG00000046727	Cystm1	2.90878	8.12e-47
ENSMUSG00000034968	Lbx2	2.90594	7.68e-21
ENSMUSG00000033508	Asprv1	2.90482	1.15e-10
ENSMUSG00000026479	Lamc2	2.90381	8.37e-35
ENSMUSG00000034762	Glis1	2.90277	1.09e-40
ENSMUSG00000037716	Ccdc33	2.90268	1.39e-05
ENSMUSG00000095217	Hist1h2bn	2.9016	7.93e-10
ENSMUSG00000045326	Fndc7	2.89664	2.26e-05
ENSMUSG00000028860	Sytl1	2.89387	3.91e-17
ENSMUSG00000023947	Nfkbie	2.89337	8.56e-68
ENSMUSG00000027338	Prnd	2.88712	5.3e-15
ENSMUSG00000022372	Sla	2.88291	4.98e-11
ENSMUSG00000028717	Tal1	2.8807	1.17e-07
ENSMUSG00000032062	2310030G06Rik	2.88062	0.000145
ENSMUSG00000052364	B630019K06Rik	2.87603	0.000136
ENSMUSG00000035964	Tmem59l	2.87559	1.94e-29
ENSMUSG00000112920	Spata22	2.87532	0.000171
ENSMUSG00000032348	Gsta4	2.86995	6.59e-54
ENSMUSG00000050640	Tmem150c	2.86556	3.84e-06
ENSMUSG00000019848	Popdc3	2.85851	4.26e-10
ENSMUSG00000043843	Tmem145	2.85619	4.19e-06
ENSMUSG00000038893	Fam117a	2.85467	6.56e-60
ENSMUSG00000069300	Hist1h2bj	2.85395	8.26e-12
ENSMUSG00000055632	Hmcn2	2.84828	6.31e-22
ENSMUSG00000047415	Gpr68	2.84729	0.00215
ENSMUSG00000011263	Exoc3l2	2.84442	1.38e-07
ENSMUSG00000027748	Trpc4	2.84392	4.79e-05
ENSMUSG00000021680	Crhbp	2.84283	0.00139
ENSMUSG00000018126	Baiap2l2	2.84252	0.00135
ENSMUSG00000038763	Alpk3	2.84211	1.29e-07
ENSMUSG00000067818	Myl9	2.83875	0.002205
ENSMUSG00000001663	Gstt1	2.83594	1.53e-12
ENSMUSG00000001901	Kcnh6	2.83308	0.00896
ENSMUSG00000070880	Gad1	2.83155	7.83e-07
ENSMUSG00000028417	Tal2	2.82886	2.08e-15
ENSMUSG00000044787	Spata32	2.82882	4.02e-05
ENSMUSG00000045518	Onecut3	2.8281	0.00153
ENSMUSG00000029093	Sorcs2	2.82687	3.77e-10
ENSMUSG00000040289	Hey1	2.81378	1.09e-25
ENSMUSG00000104301	Wdr49	2.81121	0.00034
ENSMUSG00000031827	Cotl1	2.81079	6.16e-31
ENSMUSG00000028681	Ptch2	2.80945	3.47e-18
ENSMUSG00000032584	Mst1r	2.80889	1.81e-07
ENSMUSG00000067235	H2-Q10	2.80857	4.85e-09
ENSMUSG00000036832	Lpar3	2.79874	1.23e-10
ENSMUSG00000055865	Tafa3	2.78914	3.03e-05
ENSMUSG00000037762	Slc16a9	2.78799	0.000274
ENSMUSG00000059455	Plac8l1	2.78579	0.000274
ENSMUSG00000042388	Dlgap3	2.78538	1.77e-06
ENSMUSG00000023000	Dhh	2.78211	1.78e-06
ENSMUSG00000029167	Ppargc1a	2.78127	8.68e-10
ENSMUSG00000050612	Txndc2	2.7788	1.46e-06
ENSMUSG00000043760	Pkhd1	2.77198	1.65e-14
ENSMUSG00000116780	Gm3417	2.77139	3.1e-12
ENSMUSG00000026950	Neb	2.77085	2.96e-16
ENSMUSG00000031387	Renbp	2.75948	8.87e-12
ENSMUSG00000032281	Acsbg1	2.75743	1.67e-25
ENSMUSG00000002565	Scin	2.75557	1.04e-10
ENSMUSG00000060675	Plaat3	2.75526	4.47e-10
ENSMUSG00000044092	C130050O18Rik	2.75502	8.96e-12
ENSMUSG00000074194	Zfp791	2.75273	1.91e-08
ENSMUSG00000052302	Tbc1d30	2.75271	6.56e-05
ENSMUSG00000019027	Dnah1	2.74936	1.51e-11
ENSMUSG00000026251	Chrnd	2.73977	0.0159
ENSMUSG00000037921	Ddx60	2.73906	0.016025
ENSMUSG00000073568	Arl14epl	2.73872	0.016646
ENSMUSG00000045421	Olfr1390	2.73806	0.016
ENSMUSG00000043541	Casc1	2.73763	5.29e-24
ENSMUSG00000000266	Mid2	2.73477	7.01e-11
ENSMUSG00000024922	Ovol1	2.73081	1.47e-05
ENSMUSG00000054013	Tmem179	2.73033	1.1e-25
ENSMUSG00000001815	Evx2	2.72665	0.0178
ENSMUSG00000070570	Slc17a7	2.72636	3.53e-16
ENSMUSG00000043789	Vwce	2.71872	5.45e-20
ENSMUSG00000091735	Gpr62	2.71693	1.39e-06
ENSMUSG00000027584	Oprl1	2.71399	3.99e-06
ENSMUSG00000027296	Itpka	2.70451	6.49e-14
ENSMUSG00000021983	Atp8a2	2.70188	1.48e-42
ENSMUSG00000045382	Cxcr4	2.70055	3.33e-12
ENSMUSG00000027420	Bfsp1	2.6958	4.6e-13
ENSMUSG00000025509	Pnpla2	2.69253	3.3e-70
ENSMUSG00000044626	Liph	2.69196	7.17e-13
ENSMUSG00000001076	C1ql4	2.69108	0.000572
ENSMUSG00000059562	Ccdc154	2.68932	0.000546
ENSMUSG00000074652	Myh7b	2.68783	6.12e-06
ENSMUSG00000050503	Fbxl22	2.68679	3.94e-24
ENSMUSG00000030158	Clec12b	2.68675	0.000674
ENSMUSG00000046886	Zfp474	2.6858	0.000593
ENSMUSG00000109293	Dcst2	2.68348	8.8e-09
ENSMUSG00000045613	Chrm2	2.68098	0.000127
ENSMUSG00000051980	Casr	2.6799	0.000119
ENSMUSG00000050052	Tdrp	2.67608	4.92e-20
ENSMUSG00000038602	Slc35f1	2.67566	1.21e-09
ENSMUSG00000069189	Zdhhc11	2.6726	2.66e-05
ENSMUSG00000096010	Hist4h4	2.66956	1.74e-05
ENSMUSG00000022366	Slc22a22	2.66409	1.02e-05
ENSMUSG00000003271	Sult2b1	2.66301	1.7e-07
ENSMUSG00000038319	Kcnh2	2.66089	2.25e-28
ENSMUSG00000027246	Ell3	2.66065	4.85e-09
ENSMUSG00000102752	Gm7694	2.65337	3.22e-10
ENSMUSG00000092518	Fam71e2	2.65079	7.07e-05
ENSMUSG00000033676	Gabrb3	2.64837	4.02e-06
ENSMUSG00000063021	Hist1h2ak	2.64765	1.54e-14
ENSMUSG00000055748	Gsdmc4	2.6428	1.61e-17
ENSMUSG00000045248	Med26	2.63781	2.72e-54
ENSMUSG00000026819	Slc25a25	2.63617	1.01e-81
ENSMUSG00000005237	Dnah2	2.63502	4.3e-41
ENSMUSG00000005514	Por	2.62653	1.68e-67
ENSMUSG00000039714	Cplx3	2.62534	2.78e-06
ENSMUSG00000003354	Ccdc65	2.6197	3e-06
ENSMUSG00000002908	Kcnn1	2.61575	5.72e-09
ENSMUSG00000017417	Plxdc1	2.61188	2.87e-24
ENSMUSG00000030683	Sez6l2	2.61165	1.34e-19
ENSMUSG00000074577	Ripor3	2.60986	4.7e-05
ENSMUSG00000018238	Gdf9	2.60496	1.96e-09
ENSMUSG00000027446	Cstdc2	2.60434	2.22e-05
ENSMUSG00000049409	Prokr1	2.60388	1.44e-23
ENSMUSG00000090066	1110002E22Rik	2.60251	3.32e-08
ENSMUSG00000037820	Tgm2	2.60182	1.03e-19
ENSMUSG00000037594	Clba1	2.60133	4.95e-47
ENSMUSG00000038624	Nepn	2.60098	6.42e-05
ENSMUSG00000079652	Fam71f2	2.59855	2.14e-16
ENSMUSG00000037681	Esyt3	2.5943	3.01e-05
ENSMUSG00000014602	Kif1a	2.59362	0.000288
ENSMUSG00000064177	Ghrl	2.59319	1.02e-07
ENSMUSG00000026109	Tmeff2	2.59213	1.01e-17
ENSMUSG00000051920	Rspo2	2.58956	7.07e-16
ENSMUSG00000031860	Pbx4	2.58867	2.79e-38
ENSMUSG00000048617	Rtbdn	2.58759	0.00119
ENSMUSG00000038094	Atp13a4	2.58272	1.79e-06
ENSMUSG00000002985	Apoe	2.58057	6.54e-26
ENSMUSG00000068587	Mgam	2.57947	1.01e-11
ENSMUSG00000051435	Fhad1	2.57598	4.89e-06
ENSMUSG00000018411	Mapt	2.57192	2.11e-13
ENSMUSG00000055407	Map6	2.57136	1.74e-39
ENSMUSG00000103672	Gm37621	2.56494	7.91e-09
ENSMUSG00000027408	Cpxm1	2.56362	1.03e-14
ENSMUSG00000044734	Serpinb1a	2.56292	0.006
ENSMUSG00000098306	Gm28040	2.5604	0.00607
ENSMUSG00000115958	Gm28040	2.5604	0.00607
ENSMUSG00000027517	Ankrd60	2.55868	0.00621
ENSMUSG00000075524	4930407I10Rik	2.5583	0.006089
ENSMUSG00000106915	Gm42655	2.55521	2.32e-05
ENSMUSG00000018634	Crhr1	2.55408	0.00636
ENSMUSG00000031553	Adam3	2.55291	0.000118
ENSMUSG00000001156	Mxd1	2.55172	1.66e-66
ENSMUSG00000037166	Ppp1r14a	2.5477	3.68e-10
ENSMUSG00000016028	Celsr1	2.53694	0.00013
ENSMUSG00000020882	Cacnb1	2.53417	8.19e-37
ENSMUSG00000038670	Mybpc2	2.53349	2.04e-06
ENSMUSG00000073010	Gm5127	2.53203	3.78e-05
ENSMUSG00000039220	Ppp1r10	2.53154	2.35e-61
ENSMUSG00000091712	Sec14l5	2.53114	6.33e-08
ENSMUSG00000026580	Selp	2.52804	8.75e-06
ENSMUSG00000069273	Hist1h3e	2.52472	1.1e-11
ENSMUSG00000032268	Tmprss5	2.52286	1.57e-14
ENSMUSG00000059201	Lep	2.52091	6.66e-07
ENSMUSG00000038244	Mical2	2.52051	1.42e-52
ENSMUSG00000012211	Tex22	2.51877	2.75e-08
ENSMUSG00000068037	Mas1	2.51848	0.000467
ENSMUSG00000004961	Syt5	2.51746	0.000446
ENSMUSG00000090202	4930503B20Rik	2.51732	0.000488
ENSMUSG00000062300	Nectin2	2.51217	3.32e-33
ENSMUSG00000069274	Hist1h4f	2.50824	1.18e-10
ENSMUSG00000039476	Prrx2	2.50242	1.19e-35
ENSMUSG00000053469	Tg	2.5012	2.57e-11
ENSMUSG00000025219	Fgf8	2.50029	3.67e-05
ENSMUSG00000027224	Duoxa1	2.50004	4.99e-05
ENSMUSG00000000303	Cdh1	2.49983	2.24e-07
ENSMUSG00000008193	Spib	2.49625	7.26e-07
ENSMUSG00000001665	Gstt3	2.4957	1.61e-05
ENSMUSG00000052270	Fpr2	2.49464	0.00109
ENSMUSG00000008999	Bmp7	2.49267	0.0361
ENSMUSG00000110404	Rnf223	2.49091	2.78e-23
ENSMUSG00000037263	Aldh3b3	2.4873	0.0361
ENSMUSG00000094152	Slc6a16	2.48663	3.96e-06
ENSMUSG00000038807	Rap1gap2	2.48591	2.29e-07
ENSMUSG00000110481	Gm45705	2.48471	0.0364
ENSMUSG00000079020	Slc45a4	2.48296	5.23e-59
ENSMUSG00000038473	Nos1ap	2.48141	2.03e-24
ENSMUSG00000024013	Fgd2	2.48133	0.000225
ENSMUSG00000015533	Itga2	2.4808	2.03e-13
ENSMUSG00000068245	Phf11d	2.47865	5.02e-07
ENSMUSG00000033268	Duox1	2.47038	0.002347
ENSMUSG00000056656	Apol8	2.46937	2.29e-05
ENSMUSG00000020990	Cdkl1	2.46755	5.08e-07
ENSMUSG00000005968	Tuft1	2.46271	4.33e-45
ENSMUSG00000010051	Hyal1	2.46191	6.22e-37
ENSMUSG00000027223	Mapk8ip1	2.45601	4.44e-53
ENSMUSG00000018008	Cyth4	2.45416	1.38e-05
ENSMUSG00000057219	Armc7	2.45361	1.39e-71
ENSMUSG00000010044	Zmynd10	2.45166	3.09e-24
ENSMUSG00000028441	1110017D15Rik	2.45123	2.92e-18
ENSMUSG00000108353	Gm45205	2.45045	0.000229
ENSMUSG00000044390	Tigd3	2.44995	3.31e-43
ENSMUSG00000031778	Cx3cl1	2.44986	5.22e-47
ENSMUSG00000039629	Strip2	2.44947	6.42e-14
ENSMUSG00000009394	Syn2	2.44614	9.91e-06
ENSMUSG00000002228	Ppm1j	2.44384	1.67e-08
ENSMUSG00000060981	Hist1h4h	2.44352	4.55e-09
ENSMUSG00000005413	Hmox1	2.44317	5.02e-32
ENSMUSG00000038677	Scube3	2.44194	2.89e-12
ENSMUSG00000020053	Igf1	2.43888	0.000129
ENSMUSG00000067714	Lpar5	2.43845	8.1e-06
ENSMUSG00000052384	Nrros	2.43713	1.19e-17
ENSMUSG00000037370	Enpp1	2.4371	0.00112
ENSMUSG00000055523	Gucy2g	2.43557	3.97e-07
ENSMUSG00000048655	Ccdc169	2.43415	4.55e-12
ENSMUSG00000002769	Gnmt	2.4327	8.29e-16
ENSMUSG00000040537	Adam22	2.43055	1.62e-05
ENSMUSG00000069266	Hist1h4b	2.4268	1.55e-07
ENSMUSG00000074063	Osgin1	2.42319	1.07e-56
ENSMUSG00000026904	Slc4a10	2.42241	1.1e-06
ENSMUSG00000079465	Col4a3	2.41852	0.024206
ENSMUSG00000071516	Hist1h2ai	2.41734	5.02e-08
ENSMUSG00000022993	4930415O20Rik	2.41725	0.001001
ENSMUSG00000035179	Ppp1r32	2.41553	1.07e-10
ENSMUSG00000069516	Lyz2	2.41485	1.97e-12
ENSMUSG00000024395	Lims2	2.41297	2.03e-21
ENSMUSG00000000782	Tcf7	2.41106	1.5e-21
ENSMUSG00000035692	Isg15	2.40919	2.24e-14
ENSMUSG00000021211	Akr1c12	2.40506	0.0125
ENSMUSG00000118125	Gm50387	2.40083	3.63e-84
ENSMUSG00000028782	Adgrb2	2.39819	2.77e-08
ENSMUSG00000044641	Pard6b	2.39768	1.88e-42
ENSMUSG00000112026	Gm6653	2.39715	7.27e-18
ENSMUSG00000014329	Bicc1	2.39542	1.93e-06
ENSMUSG00000041845	Rhod	2.39522	3.35e-60
ENSMUSG00000026621	2020-03-01	2.39381	1.7e-09
ENSMUSG00000025372	Baiap2	2.39323	1.05e-90
ENSMUSG00000023092	Fhl1	2.39204	2.78e-06
ENSMUSG00000059481	Plg	2.39035	0.013147
ENSMUSG00000062170	Fmr1nb	2.39007	0.013256
ENSMUSG00000050087	Cby3	2.3848	0.000373
ENSMUSG00000073650	Catip	2.38349	7.71e-18
ENSMUSG00000079343	C1s2	2.38221	5.46e-11
ENSMUSG00000004347	Pde1c	2.38012	5.89e-08
ENSMUSG00000052363	Zdhhc19	2.37958	1.3e-05
ENSMUSG00000022951	Rcan1	2.37678	6.47e-51
ENSMUSG00000032487	Ptgs2	2.37524	3.22e-18
ENSMUSG00000007033	Hspa1l	2.37398	3.55e-08
ENSMUSG00000027656	Ccn5	2.37214	7.24e-06
ENSMUSG00000029452	Tmem116	2.37027	4.54e-21
ENSMUSG00000021922	Itih4	2.36786	0.00014
ENSMUSG00000022829	Stxbp5l	2.3674	0.00111
ENSMUSG00000031264	Btk	2.3649	0.000166
ENSMUSG00000026354	Lct	2.36384	4.49e-12
ENSMUSG00000049303	Syt12	2.36377	0.000151
ENSMUSG00000037169	Mycn	2.36123	0.00016
ENSMUSG00000047115	Fam221a	2.36097	0.000165
ENSMUSG00000028268	Gbp3	2.35811	7.74e-08
ENSMUSG00000034714	Ttyh2	2.3565	5.36e-67
ENSMUSG00000066224	Arid3c	2.35562	0.00512
ENSMUSG00000044117	Bmerb1	2.35329	2.02e-13
ENSMUSG00000074218	Cox7a1	2.35323	9.46e-13
ENSMUSG00000053175	Bcl3	2.3517	2.75e-16
ENSMUSG00000024939	Fam89b	2.3499	2.92e-77
ENSMUSG00000038623	Tm6sf1	2.34858	3.4e-05
ENSMUSG00000025229	Pitx3	2.34844	0.00462
ENSMUSG00000031766	Slc12a3	2.34823	6.75e-07
ENSMUSG00000112129	Pbld1	2.34606	0.004719
ENSMUSG00000079685	Ulbp1	2.34502	4.17e-11
ENSMUSG00000074037	Mc1r	2.34437	2.78e-05
ENSMUSG00000040703	Cyp2s1	2.34229	0.00153
ENSMUSG00000027824	Vmn2r1	2.33942	1.91e-06
ENSMUSG00000020838	Slc6a4	2.33722	1.91e-14
ENSMUSG00000022262	Dnah5	2.33629	0.00392
ENSMUSG00000002032	Tmem25	2.33083	2.33e-18
ENSMUSG00000022773	Ypel1	2.33063	2.82e-11
ENSMUSG00000032548	Slco2a1	2.33055	2.34e-09
ENSMUSG00000052430	Bmpr1b	2.32888	3.48e-08
ENSMUSG00000022683	Pla2g10	2.32774	0.00175
ENSMUSG00000043460	Elfn2	2.32622	5.67e-09
ENSMUSG00000055027	Smyd1	2.32559	3.21e-05
ENSMUSG00000001930	Vwf	2.32535	1.02e-07
ENSMUSG00000101972	Hist1h3i	2.32191	4.93e-08
ENSMUSG00000042622	Maff	2.32103	3.45e-31
ENSMUSG00000030711	Sult1a1	2.32071	0.001779
ENSMUSG00000043719	Col6a6	2.32038	2.85e-11
ENSMUSG00000044162	Tnip3	2.31967	0.00185
ENSMUSG00000109438	Gm45073	2.31843	1.11e-09
ENSMUSG00000032174	Icam5	2.31718	1.7e-18
ENSMUSG00000028039	Efna3	2.31655	7.25e-21
ENSMUSG00000022445	Cyp2d26	2.30833	0.000728
ENSMUSG00000041957	Pkp2	2.30712	5.65e-28
ENSMUSG00000045672	Col27a1	2.30712	1.27e-12
ENSMUSG00000030707	Coro1a	2.30618	0.000139
ENSMUSG00000109498	Gm45222	2.30488	2.78e-12
ENSMUSG00000026628	Atf3	2.30393	1.31e-23
ENSMUSG00000020889	Nr1d1	2.30176	7.51e-57
ENSMUSG00000042116	Vwa1	2.30145	2.7e-16
ENSMUSG00000021313	Ryr2	2.29903	3.98e-06
ENSMUSG00000046782	Ttc6	2.29902	5.31e-06
ENSMUSG00000042200	Cdrt4	2.29895	0.000294
ENSMUSG00000028680	Plk3	2.29894	5e-47
ENSMUSG00000049037	Clec4a1	2.29349	0.000341
ENSMUSG00000048652	Samd13	2.29282	0.000109
ENSMUSG00000038271	Iffo1	2.2905	4e-58
ENSMUSG00000026173	Plcd4	2.29019	0.000517
ENSMUSG00000079259	Trim71	2.28732	3.38e-18
ENSMUSG00000024737	Slc15a3	2.28715	1.58e-08
ENSMUSG00000075289	Carns1	2.28611	2.2e-18
ENSMUSG00000040466	Blvrb	2.28502	1.88e-32
ENSMUSG00000035745	Grin3b	2.28319	6.49e-09
ENSMUSG00000036091	Hyal3	2.28194	1.67e-50
ENSMUSG00000038150	Ormdl3	2.28137	3.23e-62
ENSMUSG00000050957	Insl6	2.27969	1.15e-15
ENSMUSG00000005950	P2rx5	2.27882	6.16e-06
ENSMUSG00000031504	Rab20	2.27696	5.89e-45
ENSMUSG00000025432	Avil	2.27654	1.89e-18
ENSMUSG00000001053	N4bp3	2.27119	1.08e-49
ENSMUSG00000033697	Arhgap39	2.26954	2.16e-76
ENSMUSG00000009772	Nuak2	2.26826	2.35e-36
ENSMUSG00000014158	Trpv4	2.26713	3.29e-12
ENSMUSG00000035189	Ano4	2.26183	2.9e-08
ENSMUSG00000068105	Tnfrsf13c	2.26169	8.3e-09
ENSMUSG00000023039	Krt7	2.26156	1.15e-05
ENSMUSG00000025916	Ppp1r42	2.25589	3.54e-07
ENSMUSG00000046441	Cmtr2	2.25574	3.42e-40
ENSMUSG00000035385	Ccl2	2.25554	2.12e-21
ENSMUSG00000017412	Cacnb4	2.25094	4.09e-10
ENSMUSG00000046223	Plaur	2.25027	2.2e-30
ENSMUSG00000054252	Fgfr3	2.24643	8.52e-16
ENSMUSG00000024899	Papss2	2.23342	2.45e-06
ENSMUSG00000032243	Itga11	2.23137	7.2e-09
ENSMUSG00000079334	Naa80	2.23012	3.67e-46
ENSMUSG00000016526	Dyrk3	2.22802	1.02e-60
ENSMUSG00000025557	Slc15a1	2.22692	0.000201
ENSMUSG00000026923	Notch1	2.22649	9.2e-53
ENSMUSG00000023403	Stk31	2.22555	0.00049
ENSMUSG00000040435	Ppp1r15a	2.22484	5.36e-37
ENSMUSG00000043085	Tmem82	2.2243	0.00333
ENSMUSG00000043410	Hfm1	2.22143	0.00338
ENSMUSG00000021057	Akap5	2.21981	2.74e-09
ENSMUSG00000045730	Adrb2	2.21894	1.16e-09
ENSMUSG00000031451	Gas6	2.21823	0.004124
ENSMUSG00000009292	Trpm2	2.21662	0.00139
ENSMUSG00000091844	Gm8251	2.21572	2.05e-07
ENSMUSG00000032657	Fam189b	2.21569	3.78e-23
ENSMUSG00000022096	Hr	2.21283	2.21e-24
ENSMUSG00000035929	H2-Q4	2.2127	2.15e-10
ENSMUSG00000060093	Hist1h4a	2.21177	4.73e-08
ENSMUSG00000038578	Susd1	2.21062	3.14e-12
ENSMUSG00000002475	Abhd3	2.20924	4.18e-07
ENSMUSG00000006930	Hap1	2.20774	1.1e-19
ENSMUSG00000070732	Rbm44	2.20721	0.026334
ENSMUSG00000037477	Tbx10	2.20419	0.027799
ENSMUSG00000000263	Glra1	2.20373	2.45e-06
ENSMUSG00000006344	Ggt5	2.20058	0.0274
ENSMUSG00000020785	Camkk1	2.19898	3.79e-44
ENSMUSG00000073407	Gm6034	2.19537	6.04e-05
ENSMUSG00000003444	Med29	2.19288	5.59e-45
ENSMUSG00000032417	Rwdd2a	2.19235	3.92e-11
ENSMUSG00000021708	Rasgrf2	2.18969	2.78e-05
ENSMUSG00000028979	Masp2	2.1883	2.34e-05
ENSMUSG00000064023	Klk8	2.1879	2.29e-05
ENSMUSG00000020806	Rhbdf2	2.18712	3.6e-59
ENSMUSG00000038058	Nod1	2.18694	7.81e-18
ENSMUSG00000026975	Dph7	2.18648	6.47e-66
ENSMUSG00000031304	Il2rg	2.18591	5.45e-06
ENSMUSG00000092463	Gm20489	2.18572	5.75e-06
ENSMUSG00000090877	Hspa1b	2.18419	4.76e-19
ENSMUSG00000074252	Gm10654	2.18106	8.78e-10
ENSMUSG00000025375	Aatk	2.17902	5.21e-05
ENSMUSG00000047420	Fam180a	2.17867	1.94e-08
ENSMUSG00000032577	Mapkapk3	2.17842	1.39e-29
ENSMUSG00000036218	Pdzrn4	2.17712	0.000403
ENSMUSG00000047878	A4galt	2.1765	4.37e-16
ENSMUSG00000059146	Ntrk3	2.1756	6.83e-07
ENSMUSG00000059456	Ptk2b	2.17268	2.91e-14
ENSMUSG00000046337	Fam178b	2.17196	5.86e-05
ENSMUSG00000037379	Spon2	2.1677	1.56e-06
ENSMUSG00000058743	Kcnj14	2.16527	4.74e-14
ENSMUSG00000010660	Plcd1	2.16447	7.31e-11
ENSMUSG00000025225	Nfkb2	2.16355	5.69e-59
ENSMUSG00000030345	Dyrk4	2.16218	9.54e-06
ENSMUSG00000029134	Plb1	2.16193	1.08e-17
ENSMUSG00000006818	Sod2	2.1589	1.88e-69
ENSMUSG00000035032	Nek11	2.15878	3.84e-15
ENSMUSG00000071073	Lrrc73	2.15217	1.95e-40
ENSMUSG00000066755	Tnfsf18	2.15171	2.61e-08
ENSMUSG00000031958	Ldhd	2.15051	0.000904
ENSMUSG00000029408	Abcb9	2.14827	2.52e-25
ENSMUSG00000030397	Mark4	2.14651	2.15e-60
ENSMUSG00000035305	Ror1	2.14345	1.11e-10
ENSMUSG00000044749	Abca6	2.14296	0.000196
ENSMUSG00000040412	5330417C22Rik	2.1407	3.79e-07
ENSMUSG00000044786	Zfp36	2.14017	3.51e-26
ENSMUSG00000022488	Nckap1l	2.13972	2.7e-12
ENSMUSG00000052336	Cx3cr1	2.13765	2.12e-30
ENSMUSG00000064181	Rab3ip	2.13638	1.17e-53
ENSMUSG00000094817	Cphx3	2.13603	2.13e-07
ENSMUSG00000021097	Clmn	2.13329	0.00237
ENSMUSG00000064179	Tnnt1	2.13077	0.002478
ENSMUSG00000026875	Traf1	2.13071	6.02e-19
ENSMUSG00000050377	Il31ra	2.12981	9.83e-06
ENSMUSG00000022537	Tmem44	2.12802	3.1e-19
ENSMUSG00000027230	Creb3l1	2.12582	3.48e-06
ENSMUSG00000030747	Dgat2	2.12461	2.02e-19
ENSMUSG00000009731	Kcnd1	2.12426	1.8e-07
ENSMUSG00000023267	Gabrr2	2.12066	2.87e-08
ENSMUSG00000031840	Rab3a	2.12002	1.72e-25
ENSMUSG00000000531	Grasp	2.11997	1.17e-31
ENSMUSG00000075031	Hist1h2bb	2.11869	1.63e-11
ENSMUSG00000035095	Fam167a	2.11625	3.4e-07
ENSMUSG00000022206	Npr3	2.11455	2.45e-05
ENSMUSG00000023781	Hes7	2.11147	3.95e-08
ENSMUSG00000029784	Ssmem1	2.11088	8.45e-06
ENSMUSG00000030595	Nfkbib	2.1103	1.78e-46
ENSMUSG00000055692	Tmem191c	2.1089	1.12e-18
ENSMUSG00000009734	Pou6f2	2.10817	2.54e-06
ENSMUSG00000026546	Cfap45	2.1074	1.28e-05
ENSMUSG00000022512	Cldn1	2.10689	0.00676
ENSMUSG00000021904	Sema3g	2.10607	0.000245
ENSMUSG00000031897	Psmb10	2.10445	5.89e-27
ENSMUSG00000020787	P2rx1	2.10291	9.64e-05
ENSMUSG00000028124	Gclm	2.10102	4.34e-30
ENSMUSG00000001444	Tbx21	2.09999	5.51e-15
ENSMUSG00000051457	Spn	2.09856	1.82e-18
ENSMUSG00000023106	Denr	2.09714	9.49e-64
ENSMUSG00000045377	Tmem88	2.09418	2.74e-07
ENSMUSG00000031594	Fgl1	2.0921	0.00062
ENSMUSG00000001763	Tspan33	2.09163	1.82e-06
ENSMUSG00000005947	Itgae	2.09104	3.74e-12
ENSMUSG00000028825	Rhd	2.088	0.000676
ENSMUSG00000053004	Hrh1	2.08687	8.24e-19
ENSMUSG00000052316	Lrrc15	2.08409	5.23e-10
ENSMUSG00000024521	Pmaip1	2.08259	6.27e-07
ENSMUSG00000032327	Stra6	2.08182	0.030765
ENSMUSG00000053581	Zfand2a	2.08171	3.71e-49
ENSMUSG00000021830	Txndc16	2.0774	5.61e-24
ENSMUSG00000109482	Gm4756	2.07525	0.023022
ENSMUSG00000005373	Mlxipl	2.07318	0.00162
ENSMUSG00000020932	Gfap	2.07295	9.01e-08
ENSMUSG00000028037	Ifi44	2.07269	0.0181
ENSMUSG00000034145	Tmem63c	2.07198	1.15e-06
ENSMUSG00000029102	Hgfac	2.07062	0.0179
ENSMUSG00000032120	C2cd2l	2.07019	1.11e-45
ENSMUSG00000060961	Slc4a4	2.06908	3.73e-06
ENSMUSG00000056952	Tatdn2	2.06873	7.06e-41
ENSMUSG00000025172	Ankrd2	2.06635	2.57e-05
ENSMUSG00000049516	Spty2d1	2.06294	4.79e-50
ENSMUSG00000092083	Kcnb2	2.05823	0.000222
ENSMUSG00000037349	Nudt22	2.05774	7.05e-30
ENSMUSG00000027015	Cybrd1	2.05741	1.27e-07
ENSMUSG00000003279	Dlgap1	2.04893	3.75e-18
ENSMUSG00000042417	Ccno	2.04298	6.37e-21
ENSMUSG00000050677	Ccdc96	2.0427	1.41e-08
ENSMUSG00000035493	Tgfbi	2.04179	5.8e-15
ENSMUSG00000061451	Tmem151a	2.04119	7.19e-12
ENSMUSG00000005057	Sh2b2	2.03848	6.06e-21
ENSMUSG00000029138	4930548H24Rik	2.03761	0.000388
ENSMUSG00000003824	Syce2	2.03725	9.21e-08
ENSMUSG00000079478	Znrd2	2.03615	4.5e-53
ENSMUSG00000013338	Fer1l4	2.03148	0.00438
ENSMUSG00000029651	Mtus2	2.03067	0.022756
ENSMUSG00000011382	Dhdh	2.03053	2.94e-09
ENSMUSG00000100210	Hist1h3f	2.02995	2.69e-10
ENSMUSG00000057863	Rpl36	2.02804	3.9e-23
ENSMUSG00000026874	Hc	2.02568	0.00484
ENSMUSG00000053624	Gykl1	2.02448	1.69e-13
ENSMUSG00000037649	H2-DMa	2.02353	9.91e-31
ENSMUSG00000036545	Adamts2	2.02318	0.00122
ENSMUSG00000026567	Adcy10	2.02185	3.03e-05
ENSMUSG00000024430	Cabyr	2.02142	5.73e-07
ENSMUSG00000029436	Mmp17	2.02093	0.000316
ENSMUSG00000044912	Syt16	2.02059	9.89e-08
ENSMUSG00000037185	Krt80	2.01958	4.18e-11
ENSMUSG00000037979	Ccdc92	2.01953	4.1e-21
ENSMUSG00000056458	Mok	2.01852	5.92e-20
ENSMUSG00000033717	Adra2a	2.01846	3.45e-06
ENSMUSG00000023087	Noct	2.01661	9.09e-28
ENSMUSG00000096094	A630095N17Rik	2.01322	0.000136
ENSMUSG00000103864	Gm37415	2.00961	0.000313
ENSMUSG00000022580	Rhpn1	2.00436	2.45e-06
ENSMUSG00000016510	Mtif3	1.99904	3.09e-35
ENSMUSG00000035112	Wnk4	1.99565	8.75e-13
ENSMUSG00000040447	Spns2	1.99513	4.96e-32
ENSMUSG00000014599	Csf1	1.99457	1.26e-12
ENSMUSG00000028730	Cfap57	1.99099	2.38e-07
ENSMUSG00000045467	Ttll13	1.99054	7.02e-14
ENSMUSG00000026582	Sele	1.99026	6.69e-12
ENSMUSG00000029307	Dmp1	1.9899	0.0134
ENSMUSG00000030851	Ldhc	1.98727	0.002863
ENSMUSG00000034853	Acot11	1.98527	0.0126
ENSMUSG00000036158	Prickle1	1.98439	8.75e-14
ENSMUSG00000076437	Selenoh	1.98386	1.02e-31
ENSMUSG00000039652	Cpeb3	1.98128	2.07e-30
ENSMUSG00000022237	Ankrd33b	1.97896	1.52e-21
ENSMUSG00000069265	Hist1h3a	1.97665	0.000144
ENSMUSG00000039062	Anpep	1.97643	2.7e-20
ENSMUSG00000028919	Arhgef19	1.97442	8.75e-15
ENSMUSG00000029419	Ajm1	1.97201	2.01e-10
ENSMUSG00000029198	Grpel1	1.97162	1.85e-58
ENSMUSG00000034686	Prr7	1.97148	4.69e-44
ENSMUSG00000030681	Mvp	1.97012	3.87e-49
ENSMUSG00000031480	Thsd1	1.9658	3.33e-15
ENSMUSG00000028826	Maco1	1.96349	1.52e-50
ENSMUSG00000027510	Rbm38	1.96253	2.05e-46
ENSMUSG00000026840	Lamc3	1.96135	4.34e-06
ENSMUSG00000032014	Oaf	1.96057	4.79e-34
ENSMUSG00000011267	Zfp296	1.95979	5.75e-34
ENSMUSG00000092511	Gm20547	1.95743	0.000442
ENSMUSG00000052837	Junb	1.95566	8.12e-23
ENSMUSG00000042567	Nek10	1.95202	1.84e-07
ENSMUSG00000107872	Gm44511	1.95105	1.77e-08
ENSMUSG00000045362	Tnfrsf26	1.95084	3.62e-07
ENSMUSG00000034245	Hdac11	1.94751	1.82e-18
ENSMUSG00000079681	Zglp1	1.94673	7.02e-14
ENSMUSG00000046159	Chrm3	1.94517	1.37e-08
ENSMUSG00000031488	Rab11fip1	1.94321	1.02e-30
ENSMUSG00000006457	Actn3	1.9425	3.9e-11
ENSMUSG00000056987	Fam71d	1.93948	0.00034
ENSMUSG00000079355	Ackr4	1.93938	0.001199
ENSMUSG00000092417	Gpank1	1.93549	1.2e-36
ENSMUSG00000071324	Armc2	1.93548	4.73e-14
ENSMUSG00000024905	Tesmin	1.93542	1.42e-07
ENSMUSG00000022947	Cbr3	1.93451	6.55e-13
ENSMUSG00000046110	Serinc4	1.93438	3.26e-09
ENSMUSG00000027894	Slc6a17	1.93335	0.000102
ENSMUSG00000049097	Ankrd34a	1.93164	6.5e-11
ENSMUSG00000091119	Ccdc152	1.93042	0.008968
ENSMUSG00000005609	Ctr9	1.92954	1.45e-53
ENSMUSG00000033739	Fkbpl	1.92558	2.26e-39
ENSMUSG00000079434	Neu2	1.9252	0.000361
ENSMUSG00000040866	Rsph6a	1.92511	0.000133
ENSMUSG00000035910	Dcdc2a	1.92493	0.00848
ENSMUSG00000028642	Tmem269	1.92464	1.51e-15
ENSMUSG00000001988	Npas1	1.92268	2.16e-05
ENSMUSG00000027896	Slc16a4	1.92118	1.29e-05
ENSMUSG00000021396	Nxnl2	1.92109	0.000396
ENSMUSG00000036206	Sh3bp4	1.92099	2.43e-35
ENSMUSG00000021645	Smn1	1.92066	4.36e-63
ENSMUSG00000117406	Ntn3	1.92065	3.18e-12
ENSMUSG00000003541	Ier3	1.91945	6.6e-11
ENSMUSG00000067995	Gtf2f2	1.91931	2.22e-54
ENSMUSG00000026421	Csrp1	1.9188	8.64e-38
ENSMUSG00000105875	Gm43518	1.91871	9.26e-47
ENSMUSG00000018168	Ikzf3	1.91762	0.000405
ENSMUSG00000110218	Gm20219	1.91552	1.19e-13
ENSMUSG00000052353	Cemip	1.91341	0.000295
ENSMUSG00000006599	Gtf2h1	1.91262	1.3e-39
ENSMUSG00000002104	Rapsn	1.91025	0.0342
ENSMUSG00000037031	Tspan15	1.90854	7.76e-06
ENSMUSG00000041438	Utp4	1.90845	2.82e-54
ENSMUSG00000034990	Otoa	1.9052	0.000193
ENSMUSG00000020758	Itgb4	1.90417	1.83e-23
ENSMUSG00000092094	Zfp804b	1.9039	0.007092
ENSMUSG00000017400	Stac2	1.90326	1.03e-10
ENSMUSG00000068855	Hist2h2ac	1.90299	6.73e-05
ENSMUSG00000085111	Ascl4	1.9029	0.000284
ENSMUSG00000033633	Clec18a	1.90268	0.003846
ENSMUSG00000113852	Gm48062	1.90182	6.36e-10
ENSMUSG00000020940	1700023F06Rik	1.90173	0.036966
ENSMUSG00000021259	Cyp46a1	1.9016	1.49e-17
ENSMUSG00000031532	Saraf	1.90098	1.41e-45
ENSMUSG00000034612	Chst11	1.90087	1.99e-35
ENSMUSG00000025784	Clec3b	1.89315	1.97e-05
ENSMUSG00000001983	Taco1	1.89112	2.35e-20
ENSMUSG00000022528	Hes1	1.89006	1.81e-25
ENSMUSG00000026463	Atp2b4	1.88832	0.00012
ENSMUSG00000019850	Tnfaip3	1.88735	4.76e-14
ENSMUSG00000031385	Plxnb3	1.88609	0.007611
ENSMUSG00000036285	Noa1	1.88562	1.71e-37
ENSMUSG00000025138	Sirt7	1.88542	4.67e-34
ENSMUSG00000021694	Ercc8	1.88295	7.2e-44
ENSMUSG00000039239	Tgfb2	1.87864	3.4e-16
ENSMUSG00000039683	Sdk1	1.87837	3.03e-05
ENSMUSG00000032724	Abtb2	1.87587	1.34e-40
ENSMUSG00000099517	Hist1h3g	1.87537	9.06e-10
ENSMUSG00000007888	Crlf1	1.87323	3.03e-17
ENSMUSG00000035504	Reep6	1.87235	4.74e-28
ENSMUSG00000073633	Fbxo36	1.87177	3.8e-33
ENSMUSG00000107011	Gm42906	1.87077	4.53e-11
ENSMUSG00000036908	Unc93b1	1.86948	6.02e-07
ENSMUSG00000039911	Spsb1	1.86947	3.4e-29
ENSMUSG00000028364	Tnc	1.86838	4.84e-26
ENSMUSG00000025946	Pth2r	1.86826	2.25e-06
ENSMUSG00000069302	Hist1h2ah	1.86605	0.003426
ENSMUSG00000035576	L3mbtl1	1.86514	4.41e-09
ENSMUSG00000040907	Atp1a3	1.86405	0.000295
ENSMUSG00000047361	Gm973	1.86338	0.000139
ENSMUSG00000030688	Stard10	1.8603	8.66e-18
ENSMUSG00000027333	Smox	1.85967	4.76e-35
ENSMUSG00000057123	Gja5	1.85938	5.1e-05
ENSMUSG00000022009	Nufip1	1.85644	3.01e-27
ENSMUSG00000023009	Nckap5l	1.85453	2.59e-32
ENSMUSG00000018143	Mafk	1.85316	2.57e-34
ENSMUSG00000056900	Usp13	1.85284	0.00375
ENSMUSG00000026070	Il18r1	1.85103	0.00383
ENSMUSG00000003752	Itpkc	1.8499	3.75e-40
ENSMUSG00000028668	Eloa	1.84968	4.21e-34
ENSMUSG00000031609	Sap30	1.84955	5.32e-38
ENSMUSG00000024399	Ltb	1.84828	0.000444
ENSMUSG00000006356	Crip2	1.84751	1.43e-16
ENSMUSG00000029033	Acap3	1.84504	8.13e-31
ENSMUSG00000035828	Pim3	1.84254	2.25e-34
ENSMUSG00000045348	Nyap1	1.84025	5.58e-17
ENSMUSG00000020250	Txnrd1	1.83777	2.66e-21
ENSMUSG00000020121	Srgap1	1.83568	0.000589
ENSMUSG00000067148	Polr1c	1.83366	9.68e-37
ENSMUSG00000024552	Slc14a2	1.83332	1.33e-12
ENSMUSG00000020186	Csrp2	1.83315	2.79e-21
ENSMUSG00000070942	Il1rl2	1.83282	0.002432
ENSMUSG00000050211	Pla2g4e	1.83179	2.46e-05
ENSMUSG00000036106	Prr5	1.83058	9.13e-19
ENSMUSG00000050345	4930486L24Rik	1.82776	5.22e-07
ENSMUSG00000022052	Ppp2r2a	1.82726	1.14e-55
ENSMUSG00000061232	H2-K1	1.82703	7.48e-20
ENSMUSG00000050821	Fam131a	1.82699	0.00255
ENSMUSG00000038515	Grtp1	1.82538	5.45e-06
ENSMUSG00000034854	Mfsd12	1.82526	3.67e-19
ENSMUSG00000103966	Gm37120	1.82513	3.31e-05
ENSMUSG00000080268	Brms1	1.82152	2.82e-51
ENSMUSG00000015932	Dstn	1.82022	2.77e-45
ENSMUSG00000046618	Olfml2a	1.82014	0.0149
ENSMUSG00000015950	Ncf1	1.81926	0.0165
ENSMUSG00000050315	Synpo2	1.81738	4.64e-20
ENSMUSG00000030060	Hmces	1.81733	5.18e-39
ENSMUSG00000038156	Spon1	1.81652	9.72e-05
ENSMUSG00000002058	Unc119	1.81481	7.37e-23
ENSMUSG00000068299	Nat8f4	1.81304	4.61e-07
ENSMUSG00000078153	Psme2b	1.81222	2.24e-33
ENSMUSG00000030382	Slc27a5	1.81182	0.000121
ENSMUSG00000054520	Sh3bp2	1.81166	6.74e-22
ENSMUSG00000062590	Armc9	1.81075	4.84e-49
ENSMUSG00000021457	Syk	1.81054	0.0371
ENSMUSG00000020190	Mknk2	1.80812	4.6e-38
ENSMUSG00000106590	Gm42879	1.80667	0.000347
ENSMUSG00000090840	1700092M07Rik	1.80578	6.19e-10
ENSMUSG00000022429	Dmc1	1.80421	0.00118
ENSMUSG00000019362	D8Ertd738e	1.80225	5.04e-37
ENSMUSG00000048852	Gm12185	1.80159	3.87e-33
ENSMUSG00000031303	Map3k15	1.8004	7.52e-11
ENSMUSG00000025885	Myo5b	1.7996	0.000776
ENSMUSG00000042659	Arrdc4	1.79946	1.21e-08
ENSMUSG00000034161	Scx	1.79809	0.00113
ENSMUSG00000042078	Svop	1.79765	5.47e-05
ENSMUSG00000021636	Marveld2	1.79732	3.36e-08
ENSMUSG00000042662	Dusp15	1.7963	0.011544
ENSMUSG00000020332	Meikin	1.79324	1.32e-29
ENSMUSG00000027611	Procr	1.79148	4.17e-09
ENSMUSG00000025473	Adam8	1.79114	3.35e-08
ENSMUSG00000029228	Lnx1	1.79102	7.15e-05
ENSMUSG00000032611	1700102P08Rik	1.78998	1.4e-14
ENSMUSG00000040714	Klc3	1.78868	1.51e-07
ENSMUSG00000023484	Prph	1.78842	1.32e-06
ENSMUSG00000039221	Rpl22l1	1.78828	6.16e-38
ENSMUSG00000026869	Psmd5	1.78653	2.07e-51
ENSMUSG00000024772	Ehd1	1.78304	1.48e-39
ENSMUSG00000023262	Acy1	1.78076	9.83e-27
ENSMUSG00000045287	Rtn4rl1	1.78072	0.000422
ENSMUSG00000029674	Limk1	1.78015	7.72e-33
ENSMUSG00000041506	Rrp9	1.77912	4.24e-31
ENSMUSG00000030748	Il4ra	1.77844	3.14e-25
ENSMUSG00000042510	AA986860	1.77686	2.24e-16
ENSMUSG00000037411	Serpine1	1.77163	2.61e-08
ENSMUSG00000020389	Cdkl3	1.77016	2.84e-24
ENSMUSG00000061615	Hist1h2ab	1.7696	3.44e-06
ENSMUSG00000032514	Ttc21a	1.76873	2.78e-08
ENSMUSG00000044763	Trmt10c	1.76866	1.61e-17
ENSMUSG00000021575	Ahrr	1.76814	4.12e-10
ENSMUSG00000053111	Fank1	1.76809	0.000233
ENSMUSG00000038274	Fau	1.76644	3.76e-21
ENSMUSG00000025503	Taldo1	1.76414	2.57e-34
ENSMUSG00000022748	Cmss1	1.7632	3.14e-05
ENSMUSG00000036913	Trim67	1.76132	0.00425
ENSMUSG00000075573	Defb47	1.7608	0.00443
ENSMUSG00000117975	Itprip	1.76033	7.17e-37
ENSMUSG00000033965	Slc16a2	1.75727	0.000196
ENSMUSG00000026650	Meig1	1.7571	0.002924
ENSMUSG00000070369	Itgad	1.75568	0.006054
ENSMUSG00000041014	Nrg3	1.75467	0.00209
ENSMUSG00000035202	Lars2	1.75337	1.72e-06
ENSMUSG00000018932	Map2k3	1.75208	9.91e-44
ENSMUSG00000025498	Irf7	1.75156	8.68e-10
ENSMUSG00000032131	Abcg4	1.7509	3.59e-16
ENSMUSG00000031155	Pim2	1.75043	3.6e-22
ENSMUSG00000048807	Slc35e4	1.75022	5.43e-35
ENSMUSG00000035239	Neu3	1.74993	1.11e-23
ENSMUSG00000029716	Tfr2	1.74982	0.002942
ENSMUSG00000110010	Gm45629	1.74948	6.4e-15
ENSMUSG00000050737	Ptges	1.74747	1.29e-21
ENSMUSG00000034675	Dbn1	1.74582	1.75e-13
ENSMUSG00000037995	Igsf9	1.74314	2.88e-05
ENSMUSG00000031952	Chst5	1.74294	2.26e-39
ENSMUSG00000028789	Azin2	1.74257	8.45e-12
ENSMUSG00000004667	Polr2e	1.74045	9.46e-36
ENSMUSG00000006720	Zfp184	1.74036	9.56e-20
ENSMUSG00000038642	Ctss	1.74034	7.26e-07
ENSMUSG00000038683	Pak1ip1	1.73811	1.11e-57
ENSMUSG00000036251	Trpm8	1.73666	0.00875
ENSMUSG00000012296	Tjap1	1.73549	5.61e-37
ENSMUSG00000033545	Znrf1	1.73371	1.19e-39
ENSMUSG00000030584	Dpf1	1.73276	1.91e-09
ENSMUSG00000021025	Nfkbia	1.73195	1.33e-15
ENSMUSG00000062937	Mtap	1.73025	5.98e-43
ENSMUSG00000062296	Trank1	1.72893	0.001984
ENSMUSG00000039154	Shd	1.72843	6.75e-08
ENSMUSG00000009115	Spatc1l	1.72798	0.000459
ENSMUSG00000030432	Rpl28	1.72779	5.92e-24
ENSMUSG00000063919	Srrm4	1.72755	1.89e-06
ENSMUSG00000072974	Gm4787	1.72738	0.000913
ENSMUSG00000004788	Eif2b2	1.72658	5.56e-27
ENSMUSG00000006215	Zbtb17	1.72626	3.79e-39
ENSMUSG00000030616	Sytl2	1.72289	1.29e-09
ENSMUSG00000044165	Bcl2l15	1.71879	1.69e-08
ENSMUSG00000020471	Pold2	1.71782	4.6e-28
ENSMUSG00000038860	Garnl3	1.71596	3.16e-18
ENSMUSG00000029581	Fscn1	1.7151	9.55e-31
ENSMUSG00000027954	Efna1	1.71366	6.53e-12
ENSMUSG00000022037	Clu	1.71332	9.58e-22
ENSMUSG00000051048	P4ha3	1.70951	9.86e-09
ENSMUSG00000044948	Cfap43	1.70888	7.24e-39
ENSMUSG00000040037	Negr1	1.70887	0.0106
ENSMUSG00000056752	Dnah9	1.70811	0.0216
ENSMUSG00000015619	Gata3	1.70761	1.85e-09
ENSMUSG00000071078	Nr2c2ap	1.70707	2.67e-25
ENSMUSG00000031661	Nkd1	1.70602	0.04124
ENSMUSG00000031374	Zfp92	1.70592	0.040735
ENSMUSG00000002981	Clptm1	1.70553	8.75e-38
ENSMUSG00000020638	Cmpk2	1.70517	0.025169
ENSMUSG00000020782	Llgl2	1.70484	6.19e-11
ENSMUSG00000043633	Fam221b	1.70419	4.63e-05
ENSMUSG00000022753	Tmem30c	1.70399	5.54e-06
ENSMUSG00000026688	Mgst3	1.70002	6.16e-19
ENSMUSG00000038086	Hspb2	1.70001	0.0252
ENSMUSG00000000154	Slc22a18	1.69933	0.0263
ENSMUSG00000060621	Nkpd1	1.69856	9.3e-07
ENSMUSG00000038570	Saxo2	1.69816	7.9e-07
ENSMUSG00000003346	Abhd17a	1.69611	3.61e-34
ENSMUSG00000064280	Ccdc146	1.69474	0.025841
ENSMUSG00000022174	Dad1	1.69297	9.22e-41
ENSMUSG00000049122	Frmd3	1.6915	1.51e-05
ENSMUSG00000049811	Fam161a	1.69093	9.87e-10
ENSMUSG00000004542	Psg19	1.69034	0.0274
ENSMUSG00000027079	Clp1	1.68828	2.16e-39
ENSMUSG00000001632	Brpf1	1.68813	3.51e-45
ENSMUSG00000040859	Bsdc1	1.68661	1.54e-41
ENSMUSG00000031497	Tnfsf13b	1.68558	6.27e-07
ENSMUSG00000036256	Igfbp7	1.68502	1.02e-31
ENSMUSG00000032015	Pou2f3	1.6849	1.51e-16
ENSMUSG00000052253	Zfp622	1.68429	1.14e-44
ENSMUSG00000006538	Ihh	1.68347	0.000593
ENSMUSG00000033323	Ctdp1	1.68331	7.17e-44
ENSMUSG00000006313	Upk1a	1.6818	1.35e-11
ENSMUSG00000022508	Bcl6	1.68144	1.84e-43
ENSMUSG00000032925	Itgbl1	1.6797	0.008112
ENSMUSG00000025020	Slit1	1.67967	5.59e-12
ENSMUSG00000024891	Slc29a2	1.67773	3.45e-26
ENSMUSG00000057963	Itpk1	1.67699	1.32e-21
ENSMUSG00000034209	Rasl10a	1.67602	0.028808
ENSMUSG00000042821	Snai1	1.67589	1.12e-23
ENSMUSG00000003849	Nqo1	1.67469	1.31e-16
ENSMUSG00000024131	Slc3a1	1.67437	1.16e-08
ENSMUSG00000059674	Cdh24	1.67408	2.62e-13
ENSMUSG00000074004	B3gnt6	1.67275	0.004709
ENSMUSG00000073409	H2-Q6	1.67241	0.004165
ENSMUSG00000025353	Ormdl2	1.67021	1.19e-29
ENSMUSG00000052516	Robo2	1.67017	0.00296
ENSMUSG00000046718	Bst2	1.66943	8.62e-15
ENSMUSG00000083012	Fam220a	1.66916	1.92e-37
ENSMUSG00000118332	Fam220a	1.66916	1.92e-37
ENSMUSG00000016024	Lbp	1.66708	0.00328
ENSMUSG00000026820	Ptges2	1.66284	1.85e-22
ENSMUSG00000059430	Actg2	1.66134	4.2e-08
ENSMUSG00000031375	Bgn	1.65966	8.18e-06
ENSMUSG00000071648	Rom1	1.6572	5.88e-18
ENSMUSG00000041263	Rusc1	1.65673	1.75e-17
ENSMUSG00000072568	Lratd2	1.65527	5.37e-09
ENSMUSG00000042331	Specc1	1.65426	6.39e-24
ENSMUSG00000026857	Ntmt1	1.65381	3.98e-23
ENSMUSG00000024644	Cndp2	1.65312	1.22e-23
ENSMUSG00000042359	Osbpl6	1.65288	4.94e-05
ENSMUSG00000078794	Dact3	1.65033	7.96e-19
ENSMUSG00000021326	Trim27	1.65002	3.51e-47
ENSMUSG00000031618	Nr3c2	1.64952	1.24e-06
ENSMUSG00000030103	Bhlhe40	1.6489	3.84e-07
ENSMUSG00000020973	Dnaaf2	1.64543	9.88e-34
ENSMUSG00000021957	Tkt	1.64487	5.64e-27
ENSMUSG00000025730	Rab40c	1.64478	8.29e-45
ENSMUSG00000079415	Cntf	1.64469	4.58e-15
ENSMUSG00000037621	Atoh8	1.64448	2.41e-05
ENSMUSG00000053475	Tnfaip6	1.64431	7.15e-18
ENSMUSG00000020032	Nuak1	1.64052	1.73e-34
ENSMUSG00000022574	Naprt	1.63869	1.36e-14
ENSMUSG00000004098	Col5a3	1.63791	1.57e-11
ENSMUSG00000051855	Mest	1.63703	5.45e-13
ENSMUSG00000020122	Egfr	1.63692	4.2e-19
ENSMUSG00000102691	Gm37780	1.63682	1.8e-07
[truncated: 9,036 more rows]
