# Supplementary material for: Breast cancer colonization by Fusobacterium nucleatum accelerates tumor growth and metastatic progression
Source: Nat Commun. 2020 Jun 26;11:3259. doi: 10.1038/s41467-020-16967-2 (PMC7320135; doi:10.1038/s41467-020-16967-2)
Supplement: Supplementary file 4 — Supplementary Data 2 [file 41467_2020_16967_MOESM4_ESM.xlsx]

## Sheet: Tab2 GSEA analysis
Supplementary Data 2
GSEA analysis for enriched GO terms by of AT3 cells incubation with F. nucleatum
Generated by ranked list mode of GSEA (Broad Institute) using log2FC values as ranking metric; shown are all GO terms with a cut-off FDR ≤ 0.05
GO term	GO ID	Gene Set SIZE	Enrichment Score	NES (normailzed enrichment score)	NOM p-val	FDR	FWER p-val	RANK AT MAX	LEADING EDGE
INFLAMMATORY RESPONSE	GO:0006954	375	0.253753	5.56094	0	0	0	3267	tags=58%, list=33%, signal=83%
G PROTEIN COUPLED RECEPTOR SIGNALING PATHWAY	GO:0007186	389	0.242251	5.46868	0	0	0	1530	tags=39%, list=16%, signal=44%
REGULATION OF ION TRANSPORT	GO:0043269	329	0.224753	4.72393	0	0	0	4025	tags=63%, list=41%, signal=102%
REGULATION OF SIGNALING RECEPTOR ACTIVITY	GO:0006940	243	0.262842	4.71281	0	0	0	2013	tags=46%, list=20%, signal=57%
RESPONSE TO BACTERIUM	GO:0009617	283	0.219577	4.37233	0	0	0	1935	tags=41%, list=20%, signal=50%
POSITIVE REGULATION OF ION TRANSPORT	GO:0043270	140	0.300982	4.14946	0	0	0	2071	tags=51%, list=21%, signal=63%
MYELOID LEUKOCYTE ACTIVATION	GO:0002274	366	0.190401	4.14571	0	0	0	4758	tags=67%, list=48%, signal=124%
HUMORAL IMMUNE RESPONSE	GO:0006959	86	0.370999	4.09546	0	0	0	1759	tags=55%, list=18%, signal=66%
ANTIGEN PROCESSING AND PRESENTATION	GO:0019882	131	0.300236	4.01588	0	0	0	5425	tags=85%, list=55%, signal=186%
LEUKOCYTE MEDIATED IMMUNITY	GO:0002443	416	0.170495	3.94183	0	0	0	4758	tags=65%, list=48%, signal=120%
REGULATION OF SYSTEM PROCESS	GO:0044057	292	0.199657	3.90154	0	0	0	2711	tags=47%, list=28%, signal=63%
MYELOID LEUKOCYTE MEDIATED IMMUNITY	GO:0002444	314	0.191802	3.89758	0	0	0	4787	tags=67%, list=49%, signal=127%
METAL ION TRANSPORT	GO:0030001	447	0.160288	3.86137	0	0	0	3867	tags=55%, list=39%, signal=86%
CATION TRANSMEMBRANE TRANSPORT	GO:0098655	444	0.158237	3.79281	0	0	0	4033	tags=56%, list=41%, signal=91%
G PROTEIN COUPLED RECEPTOR SIGNALING PATHWAY COUPLED TO CYCLIC NUCLEOTIDE SECOND MESSENGER	GO:0007187	92	0.343346	3.78349	0	0	0	1573	tags=50%, list=16%, signal=59%
LEUKOCYTE MIGRATION	GO:0050900	223	0.218309	3.75525	0	0	0	2181	tags=43%, list=22%, signal=55%
CIRCULATORY SYSTEM PROCESS	GO:0003013	272	0.196953	3.75502	0	0	0	2240	tags=42%, list=23%, signal=53%
ANTIGEN PROCESSING AND PRESENTATION OF PEPTIDE ANTIGEN	GO:0048002	114	0.294428	3.72448	0	0	0	5425	tags=84%, list=55%, signal=185%
ACUTE INFLAMMATORY RESPONSE	GO:0002526	62	0.405135	3.71153	0	0	0	1911	tags=60%, list=19%, signal=74%
DIGESTION	GO:0007586	60	0.414102	3.7013	0	0	0	1526	tags=57%, list=15%, signal=67%
AMINE METABOLIC PROCESS	GO:0009308	82	0.347381	3.68895	0	0	0	4532	tags=80%, list=46%, signal=148%
REGULATION OF CELLULAR AMINE METABOLIC PROCESS	GO:0033238	57	0.41923	3.68886	0	0	0	4532	tags=88%, list=46%, signal=162%
INORGANIC ION TRANSMEMBRANE TRANSPORT	GO:0098660	422	0.153752	3.65805	0	0	0	4033	tags=56%, list=41%, signal=90%
DEFENSE RESPONSE TO BACTERIUM	GO:0042742	87	0.329602	3.62897	0	0	0	1762	tags=51%, list=18%, signal=61%
RIBOSOME BIOGENESIS	GO:0042254	199	0.222916	3.62875	0	0	0	5567	tags=78%, list=57%, signal=177%
REGULATION OF CELLULAR AMINO ACID METABOLIC PROCESS	GO:0006521	52	0.426478	3.60294	0	0	0	4532	tags=88%, list=46%, signal=163%
CELL ACTIVATION INVOLVED IN IMMUNE RESPONSE	GO:0002263	389	0.161337	3.59637	0	0	0	4801	tags=64%, list=49%, signal=120%
CYTOKINE MEDIATED SIGNALING PATHWAY	GO:0042107	441	0.151396	3.57807	0	0	0	3353	tags=49%, list=34%, signal=70%
CELL CHEMOTAXIS	GO:0098609	142	0.257933	3.57677	0	0	0	2211	tags=48%, list=22%, signal=61%
TRANSLATIONAL INITIATION	GO:0006413	121	0.274728	3.55914	0	0	0	4488	tags=73%, list=46%, signal=132%
GRANULOCYTE MIGRATION	GO:0097530	62	0.377948	3.55078	0	0	0	2177	tags=60%, list=22%, signal=76%
ANTIGEN PROCESSING AND PRESENTATION OF PEPTIDE ANTIGEN VIA MHC CLASS I	GO:0002474	69	0.365209	3.54982	0	0	0	4562	tags=83%, list=46%, signal=153%
SENSORY PERCEPTION	GO:0007600	244	0.195714	3.53976	0	0	0	2155	tags=41%, list=22%, signal=51%
RESPONSE TO TUMOR NECROSIS FACTOR	GO:0034612	190	0.219369	3.48943	0	0	0	5343	tags=76%, list=54%, signal=163%
REGULATION OF INFLAMMATORY RESPONSE	GO:0050727	183	0.222853	3.47915	0	0	0	4840	tags=71%, list=49%, signal=137%
ESTABLISHMENT OF PROTEIN LOCALIZATION TO ENDOPLASMIC RETICULUM	GO:0072599	76	0.336853	3.45911	0	0	0	4222	tags=76%, list=43%, signal=133%
PHOSPHOLIPASE C ACTIVATING G PROTEIN COUPLED RECEPTOR SIGNALING PATHWAY	GO:0007200	37	0.471861	3.44899	0	0	0	1491	tags=62%, list=15%, signal=73%
ANTIGEN PROCESSING AND PRESENTATION OF EXOGENOUS PEPTIDE ANTIGEN VIA MHC CLASS I	GO:0042590	59	0.386336	3.44421	0	0	0	4562	tags=85%, list=46%, signal=157%
REGULATION OF DEFENSE RESPONSE	GO:0031347	404	0.148442	3.4389	0	0	0	4544	tags=60%, list=46%, signal=108%
ACID SECRETION	GO:0046717	63	0.365722	3.42043	0	0	0	2360	tags=60%, list=24%, signal=79%
NERVOUS SYSTEM PROCESS	GO:0050877	473	0.137608	3.41867	0	0	0	1561	tags=29%, list=16%, signal=33%
POSITIVE REGULATION OF LEUKOCYTE MIGRATION	GO:0002687	66	0.343651	3.41506	0	0	0	2307	tags=58%, list=23%, signal=75%
REGULATION OF CYTOSOLIC CALCIUM ION CONCENTRATION	GO:0051480	164	0.228003	3.40957	0	0	0	1934	tags=42%, list=20%, signal=51%
ACUTE PHASE RESPONSE	GO:0006953	28	0.536755	3.39931	0	0	0	1762	tags=71%, list=18%, signal=87%
RRNA METABOLIC PROCESS	GO:0016072	153	0.234639	3.38244	0	0	0	5447	tags=78%, list=55%, signal=173%
DIVALENT INORGANIC CATION TRANSPORT	GO:0072511	267	0.177741	3.37681	0	0	0	3791	tags=56%, list=39%, signal=88%
RIBONUCLEOPROTEIN COMPLEX BIOGENESIS	GO:0022613	313	0.165427	3.37101	0	0	0	6066	tags=78%, list=62%, signal=196%
DIVALENT INORGANIC CATION HOMEOSTASIS	GO:0072507	246	0.182005	3.36595	0	0	0	1934	tags=37%, list=20%, signal=45%
RESPONSE TO MOLECULE OF BACTERIAL ORIGIN	GO:0002237	179	0.218645	3.36384	0	0	0	4211	tags=64%, list=43%, signal=110%
TUMOR NECROSIS FACTOR MEDIATED SIGNALING PATHWAY	GO:0033209	111	0.272411	3.36329	0	0	0	4532	tags=73%, list=46%, signal=134%
EXTRACELLULAR STRUCTURE ORGANIZATION	GO:0043062	242	0.187216	3.35447	0	0	0	2473	tags=43%, list=25%, signal=57%
MYELOID LEUKOCYTE MIGRATION	GO:0097529	99	0.286727	3.33521	0	0	0	2177	tags=51%, list=22%, signal=64%
TAXIS	GO:0042330	343	0.155821	3.33328	0	0	0	3025	tags=46%, list=31%, signal=64%
REGULATION OF RESPONSE TO EXTERNAL STIMULUS	GO:0051046	418	0.141956	3.33153	0	0	0	2453	tags=39%, list=25%, signal=49%
ION HOMEOSTASIS	GO:0050801	416	0.138486	3.30887	0	0	0	2480	tags=38%, list=25%, signal=49%
RESPONSE TO BIOTIC STIMULUS	GO:0009607	479	0.132103	3.30623	0	0	0	1886	tags=32%, list=19%, signal=37%
METAL ION HOMEOSTASIS	GO:0055065	329	0.161953	3.29423	0	0	0	3665	tags=53%, list=37%, signal=81%
REGULATION OF TRANSMEMBRANE TRANSPORT	GO:0099177	279	0.170441	3.29216	0	0	0	3062	tags=48%, list=31%, signal=67%
TRANSLATIONAL ELONGATION	GO:0006414	90	0.296515	3.29027	0	0	0	5530	tags=86%, list=56%, signal=193%
PROTEIN LOCALIZATION TO ENDOPLASMIC RETICULUM	GO:0070972	94	0.285875	3.28641	0	0	0	5067	tags=80%, list=51%, signal=163%
REGULATION OF SECRETION	GO:0010469	393	0.142909	3.26266	0	0	0	4235	tags=57%, list=43%, signal=96%
LEUKOCYTE CHEMOTAXIS	GO:0030595	102	0.271805	3.26149	0	0	0	2177	tags=49%, list=22%, signal=62%
REGULATION OF HUMORAL IMMUNE RESPONSE	GO:0002920	33	0.477363	3.25293	0	0	0	2177	tags=70%, list=22%, signal=89%
REGULATION OF CALCIUM ION TRANSPORT	GO:0051924	143	0.229282	3.2445	0	0	0	2594	tags=49%, list=26%, signal=65%
MUSCLE CONTRACTION	GO:0006936	181	0.204285	3.23791	0	0	0	2594	tags=46%, list=26%, signal=62%
REGULATION OF PEPTIDASE ACTIVITY	GO:0052547	217	0.189893	3.23193	0	0	0	5158	tags=71%, list=52%, signal=146%
REGULATION OF ION TRANSMEMBRANE TRANSPORT	GO:0034765	225	0.186505	3.22858	0	0	0	3062	tags=49%, list=31%, signal=70%
MUSCLE SYSTEM PROCESS	GO:0003012	233	0.182828	3.22386	0	0	0	2594	tags=44%, list=26%, signal=59%
REGULATION OF METAL ION TRANSPORT	GO:0010959	203	0.196751	3.21825	0	0	0	3340	tags=53%, list=34%, signal=79%
NEUTROPHIL MIGRATION	GO:1990266	50	0.380727	3.21358	0	0	0	2177	tags=60%, list=22%, signal=77%
ADAPTIVE IMMUNE RESPONSE	GO:0002250	178	0.209918	3.18809	0	0	0	2450	tags=46%, list=25%, signal=59%
VIRAL GENE EXPRESSION	GO:0019080	133	0.236466	3.18161	0	0	0	4587	tags=70%, list=47%, signal=129%
COTRANSLATIONAL PROTEIN TARGETING TO MEMBRANE	GO:0006613	65	0.342587	3.18054	0	0	0	4222	tags=77%, list=43%, signal=134%
ERK1 AND ERK2 CASCADE	GO:0070371	164	0.21482	3.14488	0	0	0	2662	tags=48%, list=27%, signal=65%
CELLULAR ION HOMEOSTASIS	GO:0006873	336	0.149249	3.113	0	1.63553e-05	0.001	4792	tags=63%, list=49%, signal=119%
RESPONSE TO INTERLEUKIN 1	GO:0070555	126	0.235626	3.11204	0	1.61401e-05	0.001	4976	tags=74%, list=51%, signal=147%
POSITIVE REGULATION OF RESPONSE TO EXTERNAL STIMULUS	GO:0032103	165	0.213282	3.10926	0	1.59305e-05	0.001	2350	tags=45%, list=24%, signal=58%
REGULATION OF PHAGOCYTOSIS	GO:0050764	56	0.353364	3.10076	0	1.57263e-05	0.001	4979	tags=86%, list=51%, signal=172%
RESPONSE TO XENOBIOTIC STIMULUS	GO:0009410	150	0.212624	3.10029	0	1.55272e-05	0.001	3845	tags=60%, list=39%, signal=97%
NUCLEAR TRANSCRIBED MRNA CATABOLIC PROCESS NONSENSE MEDIATED DECAY	GO:0000184	71	0.305694	3.08277	0	1.53331e-05	0.001	4222	tags=73%, list=43%, signal=127%
PHAGOCYTOSIS	GO:0006909	161	0.205118	3.07242	0	1.51438e-05	0.001	5718	tags=78%, list=58%, signal=184%
SECOND MESSENGER MEDIATED SIGNALING	GO:0019932	210	0.185723	3.06354	0	1.49591e-05	0.001	2054	tags=39%, list=21%, signal=48%
INNATE IMMUNE RESPONSE	GO:0045087	440	0.128212	3.06207	0	1.47789e-05	0.001	4544	tags=58%, list=46%, signal=104%
CYTOKINE PRODUCTION	GO:0002367	387	0.13864	3.05715	0	1.4603e-05	0.001	2453	tags=38%, list=25%, signal=49%
REGULATION OF LIPID LOCALIZATION	GO:1905952	69	0.309328	3.05715	0	1.44312e-05	0.001	3396	tags=65%, list=34%, signal=99%
REGULATION OF MEMBRANE POTENTIAL	GO:0042391	209	0.183818	3.0551	0	1.42634e-05	0.001	2703	tags=45%, list=27%, signal=61%
POSITIVE REGULATION OF ACUTE INFLAMMATORY RESPONSE	GO:0002675	17	0.598158	3.03917	0	1.40994e-05	0.001	1649	tags=76%, list=17%, signal=92%
POSITIVE REGULATION OF CELL DEATH	GO:0010942	407	0.133614	3.03239	0	1.39392e-05	0.001	4568	tags=59%, list=46%, signal=106%
RESPONSE TO METAL ION	GO:0010038	195	0.188604	3.02436	0	1.37826e-05	0.001	3329	tags=52%, list=34%, signal=77%
RESPONSE TO TOXIC SUBSTANCE	GO:0009636	292	0.154782	3.02092	0	2.71005e-05	0.002	3949	tags=55%, list=40%, signal=89%
REGULATION OF BLOOD CIRCULATION	GO:1903522	138	0.221762	3.01037	0	2.68027e-05	0.002	2127	tags=43%, list=22%, signal=55%
SYNAPTIC SIGNALING	GO:0099536	366	0.135827	2.99781	0	2.65114e-05	0.002	2639	tags=40%, list=27%, signal=52%
ANTIMICROBIAL HUMORAL RESPONSE	GO:0019730	30	0.460656	2.98274	0	3.93731e-05	0.003	1713	tags=63%, list=17%, signal=76%
DETOXIFICATION	GO:0098754	64	0.317228	2.97387	0	3.89543e-05	0.003	3665	tags=69%, list=37%, signal=109%
CELLULAR CHEMICAL HOMEOSTASIS	GO:0055082	422	0.125205	2.96943	0	5.12652e-05	0.004	4792	tags=61%, list=49%, signal=113%
POSITIVE REGULATION OF ERK1 AND ERK2 CASCADE	GO:0070374	104	0.250973	2.96753	0	6.32312e-05	0.005	2193	tags=47%, list=22%, signal=60%
CALCIUM ION TRANSMEMBRANE TRANSPORT	GO:0070588	182	0.192124	2.96612	0	6.25793e-05	0.005	3985	tags=59%, list=40%, signal=98%
NIK NF KAPPAB SIGNALING	GO:0038061	120	0.230568	2.96585	0	6.19408e-05	0.005	5141	tags=75%, list=52%, signal=155%
NEUROPEPTIDE SIGNALING PATHWAY	GO:0007218	28	0.468418	2.96019	0	6.13151e-05	0.005	1378	tags=61%, list=14%, signal=70%
REGULATION OF LEUKOCYTE MIGRATION	GO:0002685	104	0.252205	2.94594	0	6.07019e-05	0.005	2181	tags=47%, list=22%, signal=60%
DIGESTIVE SYSTEM PROCESS	GO:0022600	47	0.357255	2.94267	0	6.01009e-05	0.005	1526	tags=51%, list=15%, signal=60%
LIPOPROTEIN METABOLIC PROCESS	GO:0042157	17	0.578031	2.93937	0	7.12915e-05	0.006	2426	tags=82%, list=25%, signal=109%
MITOCHONDRIAL TRANSLATIONAL TERMINATION	GO:0070126	60	0.323554	2.93876	0	7.05993e-05	0.006	5530	tags=88%, list=56%, signal=200%
MACROPHAGE ACTIVATION	GO:0042116	51	0.351794	2.91187	0	6.99205e-05	0.006	2538	tags=61%, list=26%, signal=81%
MONOVALENT INORGANIC CATION TRANSPORT	GO:0015672	255	0.155857	2.91142	0	6.92546e-05	0.006	4489	tags=61%, list=46%, signal=109%
INNATE IMMUNE RESPONSE ACTIVATING CELL SURFACE RECEPTOR SIGNALING PATHWAY	GO:0002220	80	0.27938	2.91066	0	6.86012e-05	0.006	4532	tags=74%, list=46%, signal=136%
FC EPSILON RECEPTOR SIGNALING PATHWAY	GO:0038093	80	0.27555	2.89994	0	6.79601e-05	0.006	5554	tags=84%, list=56%, signal=191%
MUSCLE FILAMENT SLIDING	GO:0030049	24	0.50901	2.89353	0	8.97847e-05	0.008	2384	tags=75%, list=24%, signal=99%
NEGATIVE REGULATION OF PEPTIDASE ACTIVITY	GO:0010466	110	0.235159	2.88828	0	0.00010007	0.009	2722	tags=51%, list=28%, signal=70%
ELECTRON TRANSPORT CHAIN	GO:0022900	122	0.225661	2.88596	0	9.91598e-05	0.009	4826	tags=71%, list=49%, signal=138%
POSITIVE REGULATION OF CYTOKINE PRODUCTION	GO:0001819	216	0.171184	2.88224	0	9.82665e-05	0.009	2453	tags=42%, list=25%, signal=54%
MULTICELLULAR ORGANISMAL HOMEOSTASIS	GO:0048871	275	0.152748	2.87332	0	0.000119274	0.011	2010	tags=35%, list=20%, signal=43%
RESPONSE TO INORGANIC SUBSTANCE	GO:0010035	311	0.141869	2.87239	0	0.000128872	0.012	4060	tags=55%, list=41%, signal=91%
POSITIVE REGULATION OF DEFENSE RESPONSE	GO:0031349	276	0.151168	2.87071	0	0.000127741	0.012	5152	tags=67%, list=52%, signal=137%
LYMPHOCYTE MIGRATION	GO:0072676	46	0.349397	2.86449	0	0.000147631	0.014	1926	tags=54%, list=20%, signal=67%
NEUROINFLAMMATORY RESPONSE	GO:0150076	33	0.425891	2.86353	0	0.000146358	0.014	1787	tags=61%, list=18%, signal=74%
T CELL RECEPTOR SIGNALING PATHWAY	GO:0050852	117	0.222879	2.86274	0	0.000145107	0.014	5152	tags=74%, list=52%, signal=154%
TRANSLATIONAL TERMINATION	GO:0006415	67	0.306003	2.85893	0	0.000143877	0.014	5530	tags=87%, list=56%, signal=196%
PEPTIDE BIOSYNTHETIC PROCESS	GO:0043043	426	0.118622	2.85087	0	0.000163101	0.016	5122	tags=63%, list=52%, signal=126%
REGULATION OF MUSCLE CONTRACTION	GO:0006937	88	0.262414	2.82456	0	0.000191962	0.019	3704	tags=64%, list=38%, signal=101%
POSITIVE REGULATION OF SECRETION	GO:0051047	206	0.170928	2.82307	0	0.000200709	0.02	6381	tags=82%, list=65%, signal=227%
FATTY ACID DERIVATIVE TRANSPORT	GO:1901571	26	0.472012	2.81103	0	0.000229544	0.023	2559	tags=73%, list=26%, signal=98%
ESTABLISHMENT OF PROTEIN LOCALIZATION TO MEMBRANE	GO:0090150	219	0.166161	2.80974	0	0.000227677	0.023	5368	tags=71%, list=55%, signal=152%
ESTABLISHMENT OF PROTEIN LOCALIZATION TO ORGANELLE	GO:0072594	359	0.127716	2.80732	0	0.000235513	0.024	6165	tags=75%, list=63%, signal=193%
NEGATIVE REGULATION OF INFLAMMATORY RESPONSE	GO:0050728	76	0.267446	2.80526	0	0.000233629	0.024	4641	tags=74%, list=47%, signal=138%
REGULATION OF ACUTE INFLAMMATORY RESPONSE	GO:0002673	23	0.485728	2.79434	0	0.000270959	0.028	1649	tags=65%, list=17%, signal=78%
NEGATIVE REGULATION OF SECRETION	GO:0051048	110	0.228856	2.78959	0	0.000278756	0.029	4126	tags=65%, list=42%, signal=110%
ENDOCRINE PROCESS	GO:0050886	42	0.360582	2.78555	0	0.000276579	0.029	2559	tags=62%, list=26%, signal=83%
PROTEIN FOLDING	GO:0006457	135	0.206391	2.78526	0	0.000274435	0.029	5361	tags=75%, list=54%, signal=162%
POSITIVE REGULATION OF LIPID LOCALIZATION	GO:1905954	42	0.358746	2.76976	0	0.000300503	0.032	4218	tags=79%, list=43%, signal=137%
SENSORY PERCEPTION OF PAIN	GO:0019233	46	0.342343	2.7685	0	0.000307741	0.033	1353	tags=48%, list=14%, signal=55%
POSITIVE REGULATION OF CALCIUM ION TRANSPORT	GO:0051928	66	0.291513	2.76571	0	0.000323809	0.035	2071	tags=50%, list=21%, signal=63%
GENERATION OF PRECURSOR METABOLITES AND ENERGY	GO:0006091	311	0.13653	2.76045	0	0.000330658	0.036	5124	tags=65%, list=52%, signal=132%
ORGANIC HYDROXY COMPOUND TRANSPORT	GO:0015850	106	0.22658	2.75589	0	0.000346551	0.038	2808	tags=51%, list=29%, signal=71%
REGULATION OF LIPID TRANSPORT	GO:0032368	51	0.323605	2.74865	0	0.000362266	0.04	2428	tags=57%, list=25%, signal=75%
RESPONSE TO CHEMOKINE	GO:1990868	38	0.372258	2.74695	0	0.000359603	0.04	1530	tags=53%, list=16%, signal=62%
DETECTION OF STIMULUS	GO:0051606	122	0.215198	2.74601	0	0.000356978	0.04	2668	tags=48%, list=27%, signal=66%
FC RECEPTOR SIGNALING PATHWAY	GO:0038095	120	0.213983	2.73128	0	0.000390235	0.044	6451	tags=87%, list=66%, signal=248%
INTERLEUKIN 1 MEDIATED SIGNALING PATHWAY	GO:0032612	78	0.261883	2.73127	0	0.000387427	0.044	5141	tags=78%, list=52%, signal=162%
NEGATIVE REGULATION OF RESPONSE TO EXTERNAL STIMULUS	GO:0032102	179	0.172818	2.7295	0	0.000393382	0.045	4544	tags=63%, list=46%, signal=115%
REGULATION OF PROTEOLYSIS	GO:0030162	396	0.118321	2.72502	0	0.00040813	0.047	5967	tags=72%, list=61%, signal=175%
REGULATION OF NEUROTRANSMITTER LEVELS	GO:0001505	177	0.180905	2.71739	0	0.000431015	0.05	2700	tags=45%, list=27%, signal=61%
NEGATIVE REGULATION OF INTERLEUKIN 1 PRODUCTION	GO:0032692	16	0.579412	2.71724	0	0.000428001	0.05	3534	tags=94%, list=36%, signal=146%
RIBOSOMAL SMALL SUBUNIT BIOGENESIS	GO:0042274	46	0.342418	2.7152	0	0.000425028	0.05	4991	tags=85%, list=51%, signal=171%
POSITIVE REGULATION OF LIPID TRANSPORT	GO:0032370	33	0.392679	2.71184	0	0.000422097	0.05	3008	tags=70%, list=31%, signal=100%
RESPONSE TO WOUNDING	GO:0009611	380	0.120062	2.70916	0	0.000419206	0.05	3060	tags=43%, list=31%, signal=59%
T CELL ACTIVATION INVOLVED IN IMMUNE RESPONSE	GO:0002286	43	0.343817	2.69963	0	0.000449619	0.054	2124	tags=56%, list=22%, signal=71%
MONONUCLEAR CELL MIGRATION	GO:0071674	41	0.351976	2.69279	0	0.000488236	0.059	4953	tags=85%, list=50%, signal=171%
INTERLEUKIN 1 PRODUCTION	GO:0070498	38	0.369194	2.6835	0	0.000509448	0.061	3892	tags=76%, list=40%, signal=126%
POSITIVE REGULATION OF MAPK CASCADE	GO:0043410	288	0.139608	2.68254	0	0.000522939	0.063	2015	tags=34%, list=20%, signal=42%
PEPTIDE SECRETION	GO:0002790	300	0.134471	2.6771	0	0.000535942	0.065	2424	tags=38%, list=25%, signal=48%
CYTOPLASMIC TRANSLATION	GO:0002181	65	0.281404	2.67494	0	0.000532417	0.065	4366	tags=72%, list=44%, signal=129%
SPERM EGG RECOGNITION	GO:0035036	23	0.466421	2.67346	0	0.000536846	0.066	3551	tags=83%, list=36%, signal=129%
ADAPTIVE IMMUNE RESPONSE BASED ON SOMATIC RECOMBINATION OF IMMUNE RECEPTORS BUILT FROM IMMUNOGLOBULIN SUPERFAMILY DOMAINS	GO:0002460	131	0.204164	2.66639	0	0.000557089	0.069	2450	tags=45%, list=25%, signal=59%
RESPONSE TO PURINE CONTAINING COMPOUND	GO:0014074	95	0.235759	2.6606	0	0.000561378	0.07	3815	tags=62%, list=39%, signal=100%
GLIAL CELL ACTIVATION	GO:0061900	26	0.434937	2.65643	0	0.000565689	0.071	1787	tags=62%, list=18%, signal=75%
IMPORT INTO CELL	GO:0098657	395	0.115012	2.65507	0	0.000562086	0.071	6390	tags=76%, list=65%, signal=208%
DETECTION OF ABIOTIC STIMULUS	GO:0009582	68	0.274942	2.6523	0	0.000566379	0.072	2668	tags=54%, list=27%, signal=74%
PROTEIN TARGETING TO MEMBRANE	GO:0006612	130	0.199865	2.65062	0	0.000578006	0.074	5328	tags=74%, list=54%, signal=159%
POSITIVE REGULATION OF LEUKOCYTE CHEMOTAXIS	GO:0002690	44	0.33527	2.6501	0	0.000574394	0.074	2307	tags=57%, list=23%, signal=74%
SUPEROXIDE METABOLIC PROCESS	GO:0006801	43	0.335555	2.64654	0	0.000601683	0.078	2205	tags=56%, list=22%, signal=72%
DRUG TRANSPORT	GO:0015893	94	0.234125	2.64466	0	0.000605708	0.079	3791	tags=62%, list=39%, signal=99%
ACTIVATION OF IMMUNE RESPONSE	GO:0002253	338	0.126803	2.63891	0	0.000632007	0.083	4532	tags=58%, list=46%, signal=104%
REGULATION OF VESICLE MEDIATED TRANSPORT	GO:0060627	312	0.12853	2.63405	0	0.000650708	0.086	6379	tags=77%, list=65%, signal=212%
POSITIVE REGULATION OF RECEPTOR SIGNALING PATHWAY VIA STAT	GO:1904894	50	0.313291	2.63376	0	0.000646765	0.086	1853	tags=50%, list=19%, signal=61%
REGULATION OF POSTSYNAPTIC MEMBRANE POTENTIAL	GO:0060078	66	0.27296	2.63061	0	0.000650229	0.087	2700	tags=55%, list=27%, signal=75%
POSITIVE REGULATION OF IMMUNE RESPONSE	GO:0050778	428	0.112666	2.62883	0	0.000653822	0.088	4275	tags=54%, list=43%, signal=92%
LYMPHOCYTE CHEMOTAXIS	GO:0048247	20	0.483401	2.62646	0	0.000649931	0.088	1649	tags=65%, list=17%, signal=78%
MATURATION OF SSU RRNA	GO:0030490	34	0.376646	2.62534	0	0.000646085	0.088	4991	tags=88%, list=51%, signal=178%
POSITIVE REGULATION OF TYROSINE PHOSPHORYLATION OF STAT PROTEIN	GO:0042531	39	0.351554	2.62473	0	0.000642284	0.088	1853	tags=54%, list=19%, signal=66%
HEART PROCESS	GO:0003015	146	0.182952	2.62444	0	0.000638528	0.088	3552	tags=54%, list=36%, signal=83%
HETEROTYPIC CELL CELL ADHESION	GO:0034113	32	0.38782	2.6165	0	0.000684788	0.094	2039	tags=59%, list=21%, signal=75%
WOUND HEALING	GO:0042060	316	0.12574	2.61288	0	0.000688081	0.095	2010	tags=33%, list=20%, signal=40%
HUMORAL IMMUNE RESPONSE MEDIATED BY CIRCULATING IMMUNOGLOBULIN	GO:0002455	24	0.446549	2.61161	0	0.000684127	0.095	2177	tags=67%, list=22%, signal=85%
CELLULAR DETOXIFICATION	GO:1990748	60	0.296137	2.61034	0.00192308	0.000680217	0.095	3665	tags=67%, list=37%, signal=106%
POSITIVE REGULATION OF PEPTIDYL TYROSINE PHOSPHORYLATION	GO:0050731	109	0.211926	2.60055	0	0.000746082	0.103	2181	tags=43%, list=22%, signal=55%
DETECTION OF STIMULUS INVOLVED IN SENSORY PERCEPTION	GO:0050906	37	0.358474	2.59909	0	0.000748792	0.104	2071	tags=57%, list=21%, signal=72%
POSITIVE REGULATION OF INFLAMMATORY RESPONSE	GO:0050729	72	0.256701	2.59612	0	0.000758185	0.106	1866	tags=44%, list=19%, signal=54%
REGULATION OF ESTABLISHMENT OF PLANAR POLARITY	GO:0090175	82	0.241285	2.59559	0	0.00075395	0.106	5688	tags=82%, list=58%, signal=192%
MATURATION OF SSU RRNA FROM TRICISTRONIC RRNA TRANSCRIPT SSU RRNA 5 8S RRNA LSU RRNA	GO:0002109	27	0.42007	2.59281	0.00193798	0.000756394	0.107	4991	tags=93%, list=51%, signal=187%
CELL CELL ADHESION	GO:0060326	434	0.110368	2.58629	0	0.000793092	0.112	2885	tags=40%, list=29%, signal=54%
REACTIVE OXYGEN SPECIES METABOLIC PROCESS	GO:0072593	98	0.22012	2.58337	0	0.000815813	0.116	5288	tags=76%, list=54%, signal=161%
FEEDING BEHAVIOR	GO:0007631	41	0.339573	2.58021	0	0.00083161	0.119	2433	tags=59%, list=25%, signal=77%
CYTOKINE METABOLIC PROCESS	GO:0001816	59	0.281463	2.5693	0	0.000907217	0.129	1917	tags=47%, list=19%, signal=59%
IMMUNE RESPONSE REGULATING CELL SURFACE RECEPTOR SIGNALING PATHWAY	GO:0002768	223	0.147891	2.56556	0	0.000949146	0.136	5861	tags=74%, list=60%, signal=179%
RIBOSOMAL LARGE SUBUNIT BIOGENESIS	GO:0042273	44	0.331885	2.5622	0	0.000970355	0.139	5473	tags=89%, list=56%, signal=199%
REGULATION OF MAPK CASCADE	GO:0043408	411	0.11161	2.56116	0	0.000965165	0.139	2204	tags=33%, list=22%, signal=41%
CELLULAR RESPONSE TO INORGANIC SUBSTANCE	GO:0071241	117	0.206567	2.55776	0	0.00098564	0.142	3291	tags=54%, list=33%, signal=80%
REGULATION OF CATION TRANSMEMBRANE TRANSPORT	GO:1904062	172	0.167666	2.55678	0	0.000986662	0.143	3300	tags=50%, list=34%, signal=74%
HORMONE BIOSYNTHETIC PROCESS	GO:0042446	33	0.374753	2.54935	0	0.000994575	0.145	4079	tags=79%, list=41%, signal=134%
CELLULAR RESPONSE TO XENOBIOTIC STIMULUS	GO:0071466	84	0.230398	2.54858	0	0.00100242	0.147	3845	tags=62%, list=39%, signal=101%
REGULATION OF PEPTIDE SECRETION	GO:0002791	237	0.144937	2.53284	0	0.00114466	0.167	3010	tags=45%, list=31%, signal=63%
REGULATION OF MACROPHAGE ACTIVATION	GO:0043030	34	0.370483	2.53141	0.00184843	0.0011512	0.168	1866	tags=56%, list=19%, signal=69%
STRIATED MUSCLE CELL DIFFERENTIATION	GO:0051146	150	0.177224	2.53057	0	0.001158	0.17	3138	tags=49%, list=32%, signal=71%
POSITIVE REGULATION OF BLOOD CIRCULATION	GO:1903524	36	0.356677	2.52903	0.00195695	0.00117756	0.174	1970	tags=56%, list=20%, signal=69%
PROTEIN LOCALIZATION TO MEMBRANE	GO:0072657	398	0.111042	2.52897	0.00200803	0.00117155	0.174	6891	tags=81%, list=70%, signal=258%
POSITIVE REGULATION OF ION TRANSMEMBRANE TRANSPORT	GO:0034767	81	0.248393	2.52857	0	0.00117183	0.175	2071	tags=46%, list=21%, signal=57%
REGULATION OF ENDOCRINE PROCESS	GO:0044060	23	0.447543	2.52781	0	0.00118442	0.178	1596	tags=61%, list=16%, signal=72%
REGULATION OF TUBE SIZE	GO:0035150	64	0.271771	2.52755	0	0.00118486	0.179	1802	tags=45%, list=18%, signal=55%
POSITIVE REGULATION OF CHEMOTAXIS	GO:0050921	72	0.253555	2.52686	0	0.00117894	0.179	2307	tags=49%, list=23%, signal=63%
CYTOKINE PRODUCTION INVOLVED IN IMMUNE RESPONSE	GO:0050663	54	0.289386	2.52643	0	0.00117929	0.179	2453	tags=54%, list=25%, signal=71%
ADENYLATE CYCLASE INHIBITING G PROTEIN COUPLED RECEPTOR SIGNALING PATHWAY	GO:0007193	35	0.360479	2.51694	0	0.00128878	0.196	1526	tags=51%, list=15%, signal=61%
LIPID LOCALIZATION	GO:0010876	216	0.150113	2.51623	0	0.00128243	0.196	2428	tags=39%, list=25%, signal=51%
MYOFIBRIL ASSEMBLY	GO:0030239	41	0.331078	2.5147	0	0.00130003	0.199	2036	tags=54%, list=21%, signal=67%
AMINE TRANSPORT	GO:0015837	34	0.369332	2.50941	0	0.00135951	0.208	4194	tags=79%, list=43%, signal=138%
INORGANIC ION IMPORT ACROSS PLASMA MEMBRANE	GO:0099587	38	0.343334	2.50558	0	0.00139496	0.215	2591	tags=61%, list=26%, signal=82%
REGULATION OF BODY FLUID LEVELS	GO:0050878	274	0.131532	2.49906	0	0.00148341	0.23	2010	tags=33%, list=20%, signal=41%
CELL RECOGNITION	GO:0009988	71	0.255831	2.49684	0	0.00149419	0.232	3600	tags=62%, list=37%, signal=97%
ASTROCYTE DIFFERENTIATION	GO:0048708	48	0.299028	2.48954	0	0.00158665	0.245	1787	tags=48%, list=18%, signal=58%
RESPONSE TO ORGANOPHOSPHORUS	GO:0046683	82	0.231522	2.48433	0	0.00163796	0.252	3622	tags=60%, list=37%, signal=94%
NEGATIVE REGULATION OF PEPTIDE SECRETION	GO:0002792	67	0.255662	2.48393	0	0.00164199	0.254	3671	tags=63%, list=37%, signal=99%
COMPLEMENT ACTIVATION	GO:0006956	31	0.379893	2.4781	0	0.00169799	0.262	2305	tags=61%, list=23%, signal=80%
ANTIGEN RECEPTOR MEDIATED SIGNALING PATHWAY	GO:0050851	141	0.181365	2.47349	0	0.00174185	0.27	5152	tags=70%, list=52%, signal=145%
CELL CELL RECOGNITION	GO:0008037	28	0.390354	2.47068	0	0.00176802	0.275	3551	tags=75%, list=36%, signal=117%
VASCULAR PROCESS IN CIRCULATORY SYSTEM	GO:0003018	80	0.231259	2.46876	0	0.00179974	0.28	1802	tags=41%, list=18%, signal=50%
REGULATION OF HORMONE LEVELS	GO:0010817	247	0.139048	2.46828	0	0.0017914	0.28	3089	tags=45%, list=31%, signal=64%
CELLULAR EXTRAVASATION	GO:0045123	30	0.38584	2.4682	0.00201613	0.00178315	0.28	1791	tags=57%, list=18%, signal=69%
REGULATION OF CHEMOTAXIS	GO:0050920	115	0.196535	2.46772	0	0.0017807	0.281	2453	tags=44%, list=25%, signal=58%
MITOCHONDRION ORGANIZATION	GO:0007005	350	0.116087	2.46547	0	0.00180647	0.283	5395	tags=66%, list=55%, signal=141%
OXIDATIVE PHOSPHORYLATION	GO:0006119	100	0.205327	2.45834	0	0.00191021	0.296	5087	tags=72%, list=52%, signal=147%
FIBRINOLYSIS	GO:0042730	16	0.511343	2.4575	0	0.00191811	0.297	2357	tags=75%, list=24%, signal=98%
DRUG CATABOLIC PROCESS	GO:0042737	50	0.295071	2.4563	0	0.00192034	0.299	3213	tags=62%, list=33%, signal=92%
DEFENSE RESPONSE TO GRAM POSITIVE BACTERIUM	GO:0050830	28	0.390464	2.45408	0	0.00193919	0.301	2495	tags=64%, list=25%, signal=86%
CELLULAR RESPONSE TO CALCIUM ION	GO:0071277	39	0.333898	2.45315	0	0.00193607	0.302	3036	tags=64%, list=31%, signal=92%
BINDING OF SPERM TO ZONA PELLUCIDA	GO:0007339	15	0.518279	2.45291	0	0.00192746	0.302	3437	tags=87%, list=35%, signal=133%
REGULATION OF BLOOD PRESSURE	GO:0008217	84	0.230054	2.45041	0	0.00195706	0.307	2559	tags=49%, list=26%, signal=65%
REGULATION OF RECEPTOR SIGNALING PATHWAY VIA STAT	GO:0032101	66	0.252789	2.44932	0.00206612	0.00196453	0.309	1853	tags=44%, list=19%, signal=54%
REGULATION OF MUSCLE SYSTEM PROCESS	GO:0090257	128	0.188658	2.44154	0	0.0021406	0.33	3704	tags=56%, list=38%, signal=89%
RELEASE OF CYTOCHROME C FROM MITOCHONDRIA	GO:0001836	44	0.309102	2.44137	0	0.00213125	0.33	5025	tags=82%, list=51%, signal=166%
POSITIVE REGULATION OF PEPTIDASE ACTIVITY	GO:0010952	110	0.196407	2.43306	0.00198413	0.0023252	0.356	5158	tags=72%, list=52%, signal=149%
REGULATION OF GRANULOCYTE CHEMOTAXIS	GO:0071622	24	0.40478	2.43291	0	0.00231514	0.356	2177	tags=63%, list=22%, signal=80%
ATP HYDROLYSIS COUPLED TRANSMEMBRANE TRANSPORT	GO:0090662	21	0.437892	2.42985	0	0.00236881	0.362	4605	tags=90%, list=47%, signal=170%
NEGATIVE REGULATION OF CYTOKINE SECRETION	GO:0050710	32	0.363276	2.4293	0.00203252	0.00236898	0.362	4126	tags=78%, list=42%, signal=134%
EPITHELIAL CELL MORPHOGENESIS	GO:0003382	19	0.45458	2.42891	0	0.00235886	0.362	3305	tags=79%, list=34%, signal=119%
RIBOSOME ASSEMBLY	GO:0042255	41	0.321247	2.42782	0	0.00235949	0.363	4774	tags=80%, list=48%, signal=156%
POSITIVE REGULATION OF MUSCLE CONTRACTION	GO:0045933	26	0.404128	2.42478	0	0.00240129	0.37	3983	tags=81%, list=40%, signal=135%
REGULATION OF SYSTEMIC ARTERIAL BLOOD PRESSURE	GO:0003073	42	0.30234	2.42269	0	0.00243272	0.375	3130	tags=62%, list=32%, signal=90%
KERATINIZATION	GO:0031424	28	0.382854	2.41692	0.002079	0.00255151	0.394	3273	tags=71%, list=33%, signal=107%
POSITIVE REGULATION OF PHAGOCYTOSIS	GO:0050766	40	0.327259	2.4125	0.0020202	0.00264348	0.404	5159	tags=85%, list=52%, signal=178%
SKELETAL MUSCLE CONTRACTION	GO:0003009	22	0.419501	2.41098	0	0.00267333	0.408	2591	tags=68%, list=26%, signal=92%
STRIATED MUSCLE CONTRACTION	GO:0006941	88	0.218569	2.41073	0	0.00267219	0.409	2006	tags=42%, list=20%, signal=52%
POSITIVE REGULATION OF TRANSMEMBRANE TRANSPORT	GO:0034764	111	0.197188	2.40947	0	0.00266615	0.41	2071	tags=41%, list=21%, signal=51%
REGULATION OF CYTOKINE PRODUCTION INVOLVED IN IMMUNE RESPONSE	GO:0002718	46	0.295621	2.40904	0	0.00267067	0.413	2453	tags=54%, list=25%, signal=72%
ADENYLATE CYCLASE ACTIVATING G PROTEIN COUPLED RECEPTOR SIGNALING PATHWAY	GO:0007189	51	0.292634	2.4086	0.00194175	0.00266977	0.413	1573	tags=45%, list=16%, signal=53%
POSITIVE REGULATION OF CALCIUM ION TRANSPORT INTO CYTOSOL	GO:0010524	33	0.350101	2.40619	0	0.00269884	0.416	1934	tags=55%, list=20%, signal=68%
POTASSIUM ION TRANSPORT	GO:0006813	92	0.215178	2.40538	0	0.0027028	0.418	2074	tags=42%, list=21%, signal=53%
ACTIN MEDIATED CELL CONTRACTION	GO:0070252	65	0.254869	2.40463	0.00196078	0.00271201	0.42	1596	tags=42%, list=16%, signal=49%
INTESTINAL ABSORPTION	GO:0050892	19	0.46669	2.40376	0	0.00271103	0.421	3186	tags=79%, list=32%, signal=116%
HEMATOPOIETIC STEM CELL DIFFERENTIATION	GO:0060218	65	0.249438	2.40329	0	0.00272022	0.424	5739	tags=83%, list=58%, signal=198%
RECEPTOR SIGNALING PATHWAY VIA STAT	GO:0097696	73	0.238148	2.40308	0	0.00271896	0.425	1583	tags=40%, list=16%, signal=47%
NEGATIVE REGULATION OF TRANSPORT	GO:0051051	254	0.131449	2.40171	0	0.0027377	0.426	4669	tags=60%, list=47%, signal=112%
PROTEIN TARGETING	GO:0006605	280	0.124877	2.40024	0	0.00275616	0.428	5134	tags=64%, list=52%, signal=131%
CELLULAR KETONE METABOLIC PROCESS	GO:0042180	123	0.182905	2.39663	0	0.00283225	0.439	5425	tags=73%, list=55%, signal=161%
REGULATION OF INNATE IMMUNE RESPONSE	GO:0045088	247	0.131031	2.39642	0	0.0028211	0.439	4601	tags=60%, list=47%, signal=109%
ALPHA BETA T CELL DIFFERENTIATION	GO:0046632	56	0.269933	2.39588	0.00189394	0.00281958	0.441	2631	tags=54%, list=27%, signal=73%
BIOMINERAL TISSUE DEVELOPMENT	GO:0031214	81	0.224578	2.39561	0.00408998	0.0028181	0.443	2182	tags=44%, list=22%, signal=57%
NEGATIVE REGULATION OF BLOOD PRESSURE	GO:0045776	27	0.394439	2.39266	0	0.00287935	0.452	1596	tags=56%, list=16%, signal=66%
CELLULAR RESPONSE TO AMMONIUM ION	GO:0071242	30	0.358761	2.3889	0	0.00296361	0.462	5667	tags=93%, list=58%, signal=219%
POSITIVE REGULATION OF ORGANIC ACID TRANSPORT	GO:0032892	16	0.492752	2.38649	0	0.00298526	0.465	1309	tags=63%, list=13%, signal=72%
SUPEROXIDE ANION GENERATION	GO:0042554	21	0.43699	2.38419	0	0.00301591	0.471	4145	tags=86%, list=42%, signal=148%
REGULATION OF VASOCONSTRICTION	GO:0019229	29	0.371221	2.38336	0	0.00301864	0.472	1787	tags=55%, list=18%, signal=67%
NEGATIVE REGULATION OF HYDROLASE ACTIVITY	GO:0051346	231	0.141951	2.38309	0	0.00300712	0.472	5667	tags=71%, list=58%, signal=164%
REGULATION OF NEUROINFLAMMATORY RESPONSE	GO:0150077	22	0.41964	2.38034	0	0.00307972	0.479	1247	tags=55%, list=13%, signal=62%
NEGATIVE REGULATION OF CYTOKINE PRODUCTION	GO:0001818	142	0.174082	2.37812	0	0.00311457	0.483	2678	tags=44%, list=27%, signal=60%
ZYMOGEN ACTIVATION	GO:0031638	25	0.396375	2.37651	0	0.00314966	0.487	3983	tags=80%, list=40%, signal=134%
REGULATION OF G PROTEIN COUPLED RECEPTOR SIGNALING PATHWAY	GO:0008277	88	0.220262	2.37625	0	0.00314258	0.488	3444	tags=57%, list=35%, signal=87%
IMMUNE RESPONSE REGULATING SIGNALING PATHWAY	GO:0002764	316	0.118741	2.37285	0	0.00321845	0.498	5878	tags=71%, list=60%, signal=171%
MONOCARBOXYLIC ACID TRANSPORT	GO:0015718	82	0.224453	2.37085	0	0.00322924	0.501	2010	tags=43%, list=20%, signal=53%
TYPE 2 IMMUNE RESPONSE	GO:0042092	23	0.413949	2.36549	0	0.00332702	0.511	1926	tags=61%, list=20%, signal=75%
POSITIVE REGULATION OF COLLAGEN BIOSYNTHETIC PROCESS	GO:0032967	15	0.512501	2.36371	0	0.00336054	0.517	2181	tags=73%, list=22%, signal=94%
REGULATION OF SMOOTH MUSCLE CONTRACTION	GO:1904892	34	0.346281	2.36312	0	0.00334814	0.517	3841	tags=74%, list=39%, signal=120%
RESPONSE TO NICOTINE	GO:0035094	24	0.407733	2.35429	0	0.00362098	0.549	2148	tags=63%, list=22%, signal=80%
ANAPHASE PROMOTING COMPLEX DEPENDENT CATABOLIC PROCESS	GO:0031145	64	0.248198	2.35411	0.00191939	0.00360772	0.549	5571	tags=81%, list=57%, signal=186%
ALPHA BETA T CELL ACTIVATION	GO:0046631	74	0.234445	2.35296	0	0.00362161	0.553	2631	tags=50%, list=27%, signal=68%
CYTOKINE SECRETION	GO:0019221	100	0.19994	2.34364	0	0.00378218	0.57	2678	tags=47%, list=27%, signal=64%
CHEMICAL SYNAPTIC TRANSMISSION POSTSYNAPTIC	GO:0099565	58	0.2617	2.33962	0	0.00387124	0.579	2700	tags=53%, list=27%, signal=73%
POSITIVE REGULATION OF ANION TRANSPORT	GO:1903793	28	0.367998	2.33617	0	0.00401727	0.59	1309	tags=50%, list=13%, signal=58%
REGULATION OF CELL CELL ADHESION	GO:0022407	203	0.140645	2.3331	0	0.0040956	0.597	3396	tags=48%, list=34%, signal=72%
REGULATION OF CELLULAR KETONE METABOLIC PROCESS	GO:0010565	98	0.204915	2.33154	0	0.0041117	0.599	4532	tags=66%, list=46%, signal=122%
LEUKOCYTE CELL CELL ADHESION	GO:0007159	167	0.153995	2.3292	0	0.0041625	0.602	3402	tags=50%, list=35%, signal=75%
NEGATIVE REGULATION OF PROTEOLYSIS	GO:0045861	164	0.15292	2.32872	0	0.00417395	0.605	6023	tags=76%, list=61%, signal=193%
RESPONSE TO CALCIUM ION	GO:0051592	77	0.224759	2.32565	0	0.00422495	0.615	3046	tags=53%, list=31%, signal=76%
ENDOCRINE HORMONE SECRETION	GO:0060986	26	0.385172	2.32524	0.00204082	0.00421857	0.615	1897	tags=58%, list=19%, signal=71%
POSITIVE REGULATION OF SMOOTH MUSCLE CONTRACTION	GO:0045987	18	0.458791	2.32477	0	0.0042336	0.618	3695	tags=83%, list=38%, signal=133%
TEMPERATURE HOMEOSTASIS	GO:0001659	113	0.186127	2.32387	0.00207469	0.00425775	0.621	1847	tags=37%, list=19%, signal=45%
MULTICELLULAR ORGANISMAL SIGNALING	GO:0035637	100	0.199832	2.31602	0	0.00450496	0.643	1596	tags=36%, list=16%, signal=43%
ICOSANOID BIOSYNTHETIC PROCESS	GO:0046456	25	0.393899	2.31466	0.00207469	0.00453649	0.647	4795	tags=88%, list=49%, signal=171%
REGULATION OF TRANS SYNAPTIC SIGNALING	GO:0034762	238	0.12997	2.31448	0	0.00452941	0.648	2639	tags=39%, list=27%, signal=53%
POSITIVE REGULATION OF G PROTEIN COUPLED RECEPTOR SIGNALING PATHWAY	GO:0045745	17	0.448295	2.31404	0	0.00452646	0.649	3122	tags=76%, list=32%, signal=112%
REGULATION OF LEUKOCYTE CHEMOTAXIS	GO:0002688	59	0.258665	2.31232	0.0020202	0.00454912	0.654	2307	tags=49%, list=23%, signal=64%
ACTIN FILAMENT BASED PROCESS	GO:0030029	442	0.097772	2.31199	0	0.00454208	0.656	3958	tags=50%, list=40%, signal=79%
CORNIFICATION	GO:0070268	23	0.407562	2.31065	0	0.00457229	0.662	3273	tags=74%, list=33%, signal=110%
ENDOCYTOSIS	GO:0006897	322	0.115553	2.31026	0.00197239	0.00456934	0.664	6390	tags=76%, list=65%, signal=210%
VESICLE BUDDING FROM MEMBRANE	GO:0006900	57	0.259384	2.30768	0.00188679	0.00464123	0.672	5924	tags=86%, list=60%, signal=215%
SKIN DEVELOPMENT	GO:0043588	141	0.168569	2.30202	0	0.00480509	0.687	2483	tags=42%, list=25%, signal=55%
ASTROCYTE DEVELOPMENT	GO:0014002	27	0.374987	2.30028	0.002	0.00485157	0.693	1787	tags=56%, list=18%, signal=68%
CALCIUM MEDIATED SIGNALING	GO:0019722	122	0.181862	2.30025	0.00201613	0.00483523	0.693	1943	tags=38%, list=20%, signal=46%
NEUROTRANSMITTER BIOSYNTHETIC PROCESS	GO:0042136	53	0.268919	2.29958	0	0.00483979	0.696	3496	tags=62%, list=36%, signal=96%
LYMPHOCYTE MEDIATED IMMUNITY	GO:0002449	118	0.182343	2.29816	0	0.00488506	0.701	1980	tags=38%, list=20%, signal=47%
REGULATION OF HEMATOPOIETIC PROGENITOR CELL DIFFERENTIATION	GO:1901532	69	0.236923	2.29569	0	0.00494996	0.71	4532	tags=70%, list=46%, signal=128%
REGULATION OF DIGESTIVE SYSTEM PROCESS	GO:0044058	17	0.462521	2.29536	0.00206186	0.00494585	0.712	2403	tags=71%, list=24%, signal=93%
RESPONSE TO AMMONIUM ION	GO:0060359	65	0.243201	2.29422	0.00201207	0.00495377	0.714	5800	tags=83%, list=59%, signal=201%
REGULATION OF MICROTUBULE BASED PROCESS	GO:0032886	152	-0.131761	-1.91174	0.0123967	0.0494811	1	5590	tags=70%, list=57%, signal=159%
PROTEIN DESTABILIZATION	GO:0071459	29	-0.3011	-1.91221	0.01002	0.0495775	1	4854	tags=79%, list=49%, signal=156%
PANCREAS DEVELOPMENT	GO:0031016	40	-0.249898	-1.91652	0.0041841	0.0486717	1	4935	tags=75%, list=50%, signal=150%
NUCLEAR TRANSCRIBED MRNA CATABOLIC PROCESS	GO:0051169	134	-0.145696	-1.91772	0.00782779	0.0486073	1	8432	tags=100%, list=86%, signal=687%
REGULATION OF CENTROSOME CYCLE	GO:0046605	43	-0.247392	-1.91882	0.00198807	0.048512	1	5590	tags=81%, list=57%, signal=187%
RESPONSE TO ENDOPLASMIC RETICULUM STRESS	GO:0034976	187	-0.121364	-1.92091	0.00607287	0.0481901	1	7727	tags=90%, list=78%, signal=412%
TRNA MODIFICATION	GO:0006400	58	-0.214277	-1.92225	0.00795229	0.0481379	1	4694	tags=69%, list=48%, signal=131%
GLYCEROLIPID BIOSYNTHETIC PROCESS	GO:0045017	145	-0.137741	-1.92309	0.00772201	0.0480576	1	6949	tags=84%, list=71%, signal=282%
NEGATIVE REGULATION OF DNA METABOLIC PROCESS	GO:0008156	68	-0.193282	-1.92346	0.00809717	0.0481813	1	5206	tags=72%, list=53%, signal=152%
REGULATION OF DOUBLE STRAND BREAK REPAIR VIA HOMOLOGOUS RECOMBINATION	GO:0010569	28	-0.299123	-1.92429	0.011976	0.0482185	1	5152	tags=82%, list=52%, signal=172%
FEMALE SEX DIFFERENTIATION	GO:0046660	72	-0.194547	-1.92775	0.00792079	0.0475594	1	2202	tags=42%, list=22%, signal=53%
PROTEIN AUTOUBIQUITINATION	GO:0051865	42	-0.257767	-1.93574	0.00204918	0.0456314	1	5210	tags=79%, list=53%, signal=166%
PROTEIN CONTAINING COMPLEX DISASSEMBLY	GO:0006482	215	-0.11408	-1.93701	0.0039604	0.0455367	1	7695	tags=89%, list=78%, signal=400%
PROTEIN MODIFICATION BY SMALL PROTEIN REMOVAL	GO:0032984	204	-0.119453	-1.93749	0.00814664	0.0456822	1	7923	tags=92%, list=80%, signal=462%
CYTOSOLIC TRANSPORT	GO:0016482	105	-0.159544	-1.93862	0.00588235	0.0456229	1	6605	tags=83%, list=67%, signal=249%
RESPONSE TO IONIZING RADIATION	GO:0010212	109	-0.160766	-1.93902	0.00992064	0.0457579	1	7017	tags=87%, list=71%, signal=300%
RESPONSE TO UV	GO:0009411	94	-0.166386	-1.94223	0.00819672	0.045201	1	6339	tags=81%, list=64%, signal=225%
CELL FATE COMMITMENT	GO:0045165	118	-0.154942	-1.94308	0.00992064	0.0451991	1	2332	tags=39%, list=24%, signal=50%
VENTRAL SPINAL CORD DEVELOPMENT	GO:0021517	19	-0.374714	-1.94932	0.00808081	0.0437504	1	2019	tags=58%, list=21%, signal=73%
CHONDROITIN SULFATE BIOSYNTHETIC PROCESS	GO:0030206	15	-0.41361	-1.95061	0.00793651	0.0436456	1	1186	tags=53%, list=12%, signal=61%
REGULATION OF RNA SPLICING	GO:0043484	86	-0.178691	-1.95206	0.00621118	0.0435201	1	7874	tags=98%, list=80%, signal=483%
PROTEIN LOCALIZATION TO CHROMOSOME	GO:0044380	64	-0.207415	-1.95238	0.016129	0.0436694	1	6895	tags=91%, list=70%, signal=300%
POSITIVE REGULATION OF CELL CYCLE G2 M PHASE TRANSITION	GO:1902751	20	-0.369744	-1.9546	0	0.0434099	1	4737	tags=85%, list=48%, signal=163%
MEIOSIS I CELL CYCLE PROCESS	GO:0061982	64	-0.203087	-1.95488	0.00411523	0.0435814	1	4322	tags=64%, list=44%, signal=113%
EMBRYONIC FORELIMB MORPHOGENESIS	GO:0035115	19	-0.36735	-1.9557	0.0163934	0.0435705	1	3646	tags=74%, list=37%, signal=117%
NEGATIVE REGULATION OF MITOTIC CELL CYCLE	GO:0045930	219	-0.113209	-1.95695	0	0.0434788	1	7813	tags=90%, list=79%, signal=428%
RIBONUCLEOPROTEIN COMPLEX SUBUNIT ORGANIZATION	GO:0071826	168	-0.13134	-1.96164	0.0100806	0.0425505	1	7814	tags=92%, list=79%, signal=439%
POSITIVE REGULATION OF RESPONSE TO DNA DAMAGE STIMULUS	GO:2001022	61	-0.2126	-1.96243	0.00588235	0.0425648	1	2763	tags=49%, list=28%, signal=68%
PROTEOGLYCAN METABOLIC PROCESS	GO:0006029	40	-0.268173	-1.9645	0.00811359	0.0423348	1	1802	tags=45%, list=18%, signal=55%
NUCLEAR TRANSPORT	GO:0000289	200	-0.122109	-1.96455	0.00573614	0.0425679	1	7783	tags=91%, list=79%, signal=425%
REGULATION OF TELOMERE MAINTENANCE	GO:0032204	58	-0.214876	-1.96635	0.00643777	0.0422647	1	6895	tags=91%, list=70%, signal=303%
MITOTIC G2 M TRANSITION CHECKPOINT	GO:0044818	20	-0.368248	-1.97461	0.00628931	0.0405263	1	5244	tags=90%, list=53%, signal=192%
POSITIVE REGULATION OF MRNA CATABOLIC PROCESS	GO:0061014	34	-0.284316	-1.97582	0.0038835	0.0404113	1	4451	tags=74%, list=45%, signal=134%
SYNAPSE ASSEMBLY	GO:0007416	85	-0.184054	-1.97724	0.00804829	0.0403457	1	1332	tags=32%, list=14%, signal=36%
RNA PHOSPHODIESTER BOND HYDROLYSIS	GO:0090501	97	-0.1694	-1.97926	0.0059761	0.0400895	1	7891	tags=97%, list=80%, signal=483%
GLYCOPROTEIN METABOLIC PROCESS	GO:0009100	74	-0.195974	-1.98182	0.00389105	0.0397484	1	3142	tags=51%, list=32%, signal=75%
ATTACHMENT OF SPINDLE MICROTUBULES TO KINETOCHORE	GO:0008608	23	-0.353014	-1.98489	0.00986193	0.0392758	1	4667	tags=83%, list=47%, signal=157%
PROTEIN METHYLATION	GO:0000209	124	-0.152496	-1.98688	0.00596422	0.0390543	1	2568	tags=41%, list=26%, signal=55%
PROTEIN CONTAINING COMPLEX LOCALIZATION	GO:0031648	167	-0.137867	-1.98709	0.00407332	0.0392665	1	7923	tags=94%, list=80%, signal=473%
CHROMOSOME LOCALIZATION	GO:0050000	49	-0.241228	-1.98961	0.00809717	0.0389314	1	6479	tags=90%, list=66%, signal=261%
PHOSPHATIDYLINOSITOL BIOSYNTHETIC PROCESS	GO:0006661	76	-0.193668	-1.9906	0.00397614	0.0390002	1	7048	tags=91%, list=72%, signal=317%
POSITIVE REGULATION OF DNA METABOLIC PROCESS	GO:0051054	110	-0.165823	-1.99605	0.00635593	0.0380541	1	7785	tags=95%, list=79%, signal=451%
GOLGI ORGANIZATION	GO:0007030	80	-0.191499	-1.99701	0.00790514	0.0380273	1	6623	tags=86%, list=67%, signal=261%
APPENDAGE DEVELOPMENT	GO:0048736	101	-0.172874	-2.00013	0.00622407	0.0375744	1	3873	tags=56%, list=39%, signal=92%
PROTEIN DEMETHYLATION	GO:0034502	23	-0.351885	-2.00366	0.00772201	0.0370221	1	4250	tags=78%, list=43%, signal=137%
RNA EXPORT FROM NUCLEUS	GO:0006405	80	-0.192796	-2.00529	0.0060241	0.0369641	1	7718	tags=98%, list=78%, signal=447%
REGULATION OF HISTONE METHYLATION	GO:0031060	46	-0.247347	-2.00761	0.00204918	0.0367646	1	2500	tags=50%, list=25%, signal=67%
ENERGY DERIVATION BY OXIDATION OF ORGANIC COMPOUNDS	GO:0006888	191	-0.123569	-2.00942	0.00575816	0.0366073	1	7159	tags=85%, list=73%, signal=305%
NEGATIVE REGULATION OF CELL CYCLE G1 S PHASE TRANSITION	GO:1902807	73	-0.200895	-2.01499	0.0116959	0.0356129	1	5321	tags=74%, list=54%, signal=160%
ENDOPLASMIC RETICULUM TO GOLGI VESICLE MEDIATED TRANSPORT	GO:0016197	124	-0.157614	-2.01844	0.00603622	0.0351274	1	6409	tags=81%, list=65%, signal=228%
REGULATION OF SISTER CHROMATID SEGREGATION	GO:0033045	54	-0.240741	-2.01865	0.00592885	0.0353106	1	6031	tags=85%, list=61%, signal=219%
MITOTIC METAPHASE PLATE CONGRESSION	GO:0007080	31	-0.310788	-2.02407	0.0041841	0.0343446	1	6479	tags=97%, list=66%, signal=282%
CEREBRAL CORTEX DEVELOPMENT	GO:0021987	70	-0.208376	-2.02493	0.00585938	0.0343536	1	6544	tags=87%, list=66%, signal=258%
FORELIMB MORPHOGENESIS	GO:0035136	23	-0.355846	-2.02645	0	0.0342553	1	3783	tags=74%, list=38%, signal=120%
MEMBRANE DOCKING	GO:0022406	121	-0.15754	-2.02661	0.0020202	0.0344527	1	6362	tags=80%, list=65%, signal=224%
REGULATION OF INTRACELLULAR STEROID HORMONE RECEPTOR SIGNALING PATHWAY	GO:0033143	51	-0.23954	-2.02748	0.00606061	0.0345178	1	5184	tags=76%, list=53%, signal=161%
PROTEIN POLYUBIQUITINATION	GO:0031503	219	-0.121468	-2.03407	0.00384615	0.0332226	1	8273	tags=96%, list=84%, signal=587%
MACROMOLECULE METHYLATION	GO:0043414	206	-0.125404	-2.03455	0.00385356	0.0333488	1	2568	tags=38%, list=26%, signal=51%
REGULATION OF GENE EXPRESSION EPIGENETIC	GO:0040029	216	-0.121755	-2.03839	0	0.0327702	0.999	4572	tags=58%, list=46%, signal=107%
ENDOSOME ORGANIZATION	GO:0015980	56	-0.228404	-2.03858	0.00401606	0.0329754	0.999	6556	tags=89%, list=67%, signal=266%
SMOOTHENED SIGNALING PATHWAY	GO:0007224	91	-0.181637	-2.04259	0.00200803	0.032348	0.999	4721	tags=66%, list=48%, signal=125%
MITOTIC SISTER CHROMATID COHESION	GO:0007064	17	-0.408485	-2.04331	0.00387597	0.0323913	0.999	5832	tags=100%, list=59%, signal=245%
GLYCOPROTEIN BIOSYNTHETIC PROCESS	GO:0009101	201	-0.123898	-2.05214	0.0043384	0.0306753	0.999	2088	tags=33%, list=21%, signal=41%
NEGATIVE REGULATION OF TELOMERE MAINTENANCE	GO:0032205	26	-0.335031	-2.05234	0.00196078	0.0308442	0.999	6557	tags=100%, list=67%, signal=299%
ENDOSOMAL TRANSPORT	GO:0007032	140	-0.149364	-2.06456	0.002079	0.0289337	0.997	7483	tags=91%, list=76%, signal=373%
CRANIAL NERVE MORPHOGENESIS	GO:0021602	15	-0.442152	-2.0684	0.00594059	0.0285871	0.997	3531	tags=80%, list=36%, signal=125%
TRNA PROCESSING	GO:0008033	89	-0.183918	-2.06949	0.00396825	0.0286222	0.997	7610	tags=96%, list=77%, signal=417%
NEGATIVE REGULATION OF PROTEIN LOCALIZATION TO NUCLEUS	GO:1900181	17	-0.416098	-2.07014	0	0.0286961	0.997	5178	tags=94%, list=53%, signal=198%
NUCLEAR TRANSCRIBED MRNA POLY A TAIL SHORTENING	GO:0000956	24	-0.359168	-2.07084	0	0.0287825	0.997	2627	tags=63%, list=27%, signal=85%
NEGATIVE REGULATION OF DNA DEPENDENT DNA REPLICATION	GO:0051053	18	-0.406186	-2.07833	0.00583658	0.0277587	0.995	4214	tags=83%, list=43%, signal=145%
REGULATION OF CHROMATIN ORGANIZATION	GO:1902275	118	-0.16289	-2.07883	0.00386847	0.0278447	0.995	2505	tags=42%, list=25%, signal=55%
CHROMOSOME SEPARATION	GO:0051304	58	-0.234379	-2.08014	0.00811359	0.0278389	0.994	4667	tags=71%, list=47%, signal=134%
PROTEIN LOCALIZATION TO MICROTUBULE ORGANIZING CENTER	GO:0070646	24	-0.355503	-2.08289	0	0.0275416	0.994	5945	tags=96%, list=60%, signal=241%
PHOSPHOLIPID BIOSYNTHETIC PROCESS	GO:0008654	156	-0.143391	-2.08498	0.00211416	0.0273339	0.994	7069	tags=86%, list=72%, signal=300%
TELOMERE ORGANIZATION	GO:0032200	111	-0.171943	-2.08696	0.00407332	0.0272488	0.994	7020	tags=88%, list=71%, signal=304%
NUCLEAR EXPORT	GO:0051168	115	-0.165995	-2.08795	0.00414938	0.0272574	0.994	7718	tags=95%, list=78%, signal=433%
PEPTIDYL LYSINE TRIMETHYLATION	GO:0018023	32	-0.310647	-2.09192	0.00389864	0.0267285	0.993	2183	tags=53%, list=22%, signal=68%
NADH DEHYDROGENASE COMPLEX ASSEMBLY	GO:0010257	48	-0.253202	-2.09258	0.00189394	0.0268342	0.993	7161	tags=98%, list=73%, signal=357%
NEGATIVE REGULATION OF HISTONE MODIFICATION	GO:0031057	24	-0.354561	-2.09348	0.00189753	0.0268448	0.993	5544	tags=92%, list=56%, signal=209%
REGULATION OF AUTOPHAGY	GO:0010506	215	-0.122807	-2.09953	0.00402414	0.0260016	0.992	7153	tags=85%, list=73%, signal=303%
PROTEIN LOCALIZATION TO CHROMOSOME CENTROMERIC REGION	GO:1905508	18	-0.415751	-2.10283	0.00200401	0.0256349	0.991	4667	tags=89%, list=47%, signal=169%
REGULATION OF DNA REPAIR	GO:0006275	75	-0.206959	-2.11083	0.0020284	0.0245268	0.988	6512	tags=87%, list=66%, signal=254%
CENTRAL NERVOUS SYSTEM PROJECTION NEURON AXONOGENESIS	GO:0021952	17	-0.430916	-2.11674	0.00400802	0.0238147	0.986	3874	tags=82%, list=39%, signal=136%
SPINDLE LOCALIZATION	GO:0051653	32	-0.321843	-2.11779	0.00392157	0.0238651	0.986	5150	tags=84%, list=52%, signal=176%
BASE EXCISION REPAIR	GO:0006284	36	-0.299796	-2.11952	0.00209644	0.0237623	0.985	4718	tags=78%, list=48%, signal=149%
DNA GEOMETRIC CHANGE	GO:0006310	63	-0.228866	-2.12059	0.00191571	0.0238138	0.985	6514	tags=89%, list=66%, signal=261%
REGULATION OF RESPONSE TO DNA DAMAGE STIMULUS	GO:2001020	135	-0.156366	-2.12492	0	0.0233842	0.983	6724	tags=84%, list=68%, signal=260%
G0 TO G1 TRANSITION	GO:0045023	35	-0.301586	-2.13219	0.00204918	0.0223454	0.977	4075	tags=71%, list=41%, signal=121%
G2 DNA DAMAGE CHECKPOINT	GO:0031572	22	-0.377434	-2.14244	0.00207469	0.0212564	0.971	5244	tags=91%, list=53%, signal=194%
POSTTRANSCRIPTIONAL REGULATION OF GENE EXPRESSION	GO:0010608	395	-0.0966142	-2.14887	0.00205339	0.0206399	0.968	8560	tags=96%, list=87%, signal=707%
CENTRIOLE ASSEMBLY	GO:0098534	26	-0.359596	-2.16188	0.00393701	0.0192344	0.957	4801	tags=85%, list=49%, signal=165%
REGULATION OF SMOOTHENED SIGNALING PATHWAY	GO:0008589	60	-0.238739	-2.16499	0	0.0190579	0.955	4721	tags=72%, list=48%, signal=137%
VACUOLAR TRANSPORT	GO:0007034	89	-0.197727	-2.16524	0.00395257	0.0191519	0.955	7254	tags=93%, list=74%, signal=351%
REGULATION OF DOUBLE STRAND BREAK REPAIR	GO:2000779	46	-0.272715	-2.16713	0	0.0190808	0.955	5248	tags=80%, list=53%, signal=171%
VESICLE ORGANIZATION	GO:0016050	204	-0.134208	-2.17052	0.00403226	0.0188696	0.953	7829	tags=93%, list=80%, signal=443%
HISTONE H3 K9 METHYLATION	GO:0051567	26	-0.359251	-2.1748	0	0.018619	0.952	4047	tags=77%, list=41%, signal=130%
ESTABLISHMENT OF RNA LOCALIZATION	GO:0051236	117	-0.175581	-2.17504	0.00202429	0.0187699	0.952	7718	tags=96%, list=78%, signal=438%
MITOCHONDRIAL GENE EXPRESSION	GO:0140053	111	-0.178756	-2.17562	0	0.018844	0.952	7752	tags=96%, list=79%, signal=448%
REGULATION OF RNA METABOLIC PROCESS	GO:0051252	149	-0.156823	-2.17654	0	0.0189122	0.952	7269	tags=89%, list=74%, signal=336%
PROTEASOMAL PROTEIN CATABOLIC PROCESS	GO:0010498	332	-0.105596	-2.17963	0	0.0186982	0.946	7923	tags=91%, list=80%, signal=449%
HISTONE H3 K9 MODIFICATION	GO:0061647	35	-0.31541	-2.18469	0.00559702	0.018286	0.941	4502	tags=77%, list=46%, signal=142%
METAPHASE PLATE CONGRESSION	GO:0051310	41	-0.294514	-2.20731	0	0.0158849	0.904	6479	tags=95%, list=66%, signal=277%
CELL CYCLE G1 S PHASE TRANSITION	GO:0044843	173	-0.143459	-2.22262	0.00200803	0.0143662	0.874	5386	tags=69%, list=55%, signal=149%
POSITIVE REGULATION OF NUCLEOBASE CONTAINING COMPOUND METABOLIC PROCESS	GO:0045935	157	-0.148579	-2.2282	0.00406504	0.0140481	0.858	7843	tags=94%, list=80%, signal=456%
PEPTIDYL LYSINE METHYLATION	GO:0018022	87	-0.20083	-2.23155	0.00198807	0.0138494	0.85	2568	tags=46%, list=26%, signal=62%
POST GOLGI VESICLE MEDIATED TRANSPORT	GO:0006892	72	-0.223322	-2.23672	0.00204499	0.0134837	0.845	7254	tags=96%, list=74%, signal=361%
REGULATION OF CELL CYCLE G2 M PHASE TRANSITION	GO:1902749	160	-0.152815	-2.23764	0.00204499	0.0135741	0.844	7813	tags=94%, list=79%, signal=450%
SPINAL CORD MOTOR NEURON DIFFERENTIATION	GO:0021522	17	-0.442867	-2.24567	0.00201613	0.0128955	0.821	2019	tags=65%, list=21%, signal=81%
REPLICATION FORK PROCESSING	GO:0031297	22	-0.395997	-2.24621	0	0.0129738	0.82	3719	tags=77%, list=38%, signal=124%
POSITIVE REGULATION OF CELL CYCLE PROCESS	GO:0090068	171	-0.15042	-2.25047	0	0.012721	0.807	5340	tags=69%, list=54%, signal=148%
HEPARAN SULFATE PROTEOGLYCAN METABOLIC PROCESS	GO:0030201	22	-0.408906	-2.25362	0	0.0125379	0.799	1802	tags=59%, list=18%, signal=72%
REGULATION OF HISTONE MODIFICATION	GO:0031056	90	-0.205269	-2.25672	0	0.0123152	0.788	5547	tags=77%, list=56%, signal=174%
PROTEIN ACETYLATION	GO:0006473	143	-0.164278	-2.26051	0.0020284	0.0121213	0.781	5912	tags=76%, list=60%, signal=188%
MALE SEX DIFFERENTIATION	GO:0046661	84	-0.207327	-2.26615	0.00199203	0.0117527	0.764	2314	tags=44%, list=24%, signal=57%
INTRACELLULAR STEROID HORMONE RECEPTOR SIGNALING PATHWAY	GO:0030518	81	-0.216112	-2.26927	0	0.0117202	0.754	5184	tags=74%, list=53%, signal=155%
METHYLATION	GO:0032259	237	-0.127606	-2.2719	0	0.0116627	0.749	2680	tags=40%, list=27%, signal=53%
ATP SYNTHESIS COUPLED ELECTRON TRANSPORT	GO:0042773	70	-0.231795	-2.27562	0	0.0114714	0.739	7159	tags=96%, list=73%, signal=348%
NEGATIVE REGULATION OF DNA REPLICATION	GO:2000104	27	-0.375462	-2.27723	0	0.0114347	0.736	3243	tags=70%, list=33%, signal=105%
REGULATION OF DNA DEPENDENT DNA REPLICATION	GO:0006282	33	-0.337586	-2.28427	0.00199203	0.0111208	0.72	3849	tags=73%, list=39%, signal=119%
INTRACELLULAR ESTROGEN RECEPTOR SIGNALING PATHWAY	GO:0030520	37	-0.312606	-2.28573	0.00198413	0.0110898	0.713	5184	tags=84%, list=53%, signal=176%
RESPIRATORY ELECTRON TRANSPORT CHAIN	GO:0022904	83	-0.214572	-2.28871	0.00204918	0.0110381	0.705	7159	tags=94%, list=73%, signal=341%
CELLULAR RESPIRATION	GO:0045333	139	-0.167489	-2.28879	0	0.0111711	0.705	7442	tags=92%, list=76%, signal=372%
CILIARY BASAL BODY PLASMA MEMBRANE DOCKING	GO:0097711	68	-0.23989	-2.2911	0.00194175	0.0111657	0.7	6343	tags=88%, list=64%, signal=246%
ENDOMEMBRANE SYSTEM ORGANIZATION	GO:0010256	263	-0.122862	-2.29463	0.00414938	0.011018	0.69	6648	tags=79%, list=68%, signal=238%
SPINDLE ASSEMBLY	GO:0051225	67	-0.240645	-2.299	0.00195695	0.0107503	0.674	6612	tags=91%, list=67%, signal=275%
RNA MODIFICATION	GO:0009451	99	-0.19399	-2.29963	0.00194932	0.0108185	0.672	7260	tags=93%, list=74%, signal=350%
MITOCHONDRIAL TRANSPORT	GO:0006839	167	-0.154376	-2.30017	0.00190476	0.0109477	0.672	8058	tags=97%, list=82%, signal=525%
SIGNAL TRANSDUCTION BY P53 CLASS MEDIATOR	GO:0072331	180	-0.147434	-2.30203	0	0.0110093	0.669	6945	tags=85%, list=71%, signal=283%
NEGATIVE REGULATION OF CELL CYCLE	GO:0045786	414	-0.0971393	-2.32253	0.00205339	0.00959739	0.607	7813	tags=89%, list=79%, signal=411%
ESTABLISHMENT OF SPINDLE ORIENTATION	GO:0051294	24	-0.394675	-2.32697	0	0.00946828	0.596	5150	tags=92%, list=52%, signal=192%
RETROGRADE VESICLE MEDIATED TRANSPORT GOLGI TO ENDOPLASMIC RETICULUM	GO:0006890	57	-0.259835	-2.33805	0.00193424	0.00886907	0.567	6958	tags=96%, list=71%, signal=327%
NEGATIVE REGULATION OF CHROMOSOME ORGANIZATION	GO:2001251	95	-0.207453	-2.34146	0	0.0087807	0.556	5544	tags=77%, list=56%, signal=174%
TRNA METABOLIC PROCESS	GO:0006399	119	-0.187448	-2.35042	0	0.00837717	0.532	7610	tags=96%, list=77%, signal=417%
NUCLEIC ACID PHOSPHODIESTER BOND HYDROLYSIS	GO:0090305	180	-0.15181	-2.35187	0	0.00839723	0.527	6301	tags=79%, list=64%, signal=215%
CHROMATIN REMODELING	GO:0006338	104	-0.200549	-2.354	0.00187266	0.00842951	0.523	4201	tags=63%, list=43%, signal=108%
PROTEIN ACYLATION	GO:0043543	172	-0.152315	-2.36672	0	0.00780522	0.489	5912	tags=75%, list=60%, signal=184%
DEVELOPMENT OF PRIMARY SEXUAL CHARACTERISTICS	GO:0045137	131	-0.176599	-2.37425	0.0021097	0.0074533	0.473	2344	tags=41%, list=24%, signal=53%
MITOCHONDRIAL RESPIRATORY CHAIN COMPLEX ASSEMBLY	GO:0033108	66	-0.244135	-2.37449	0.00420168	0.00756454	0.473	7161	tags=97%, list=73%, signal=353%
DNA DOUBLE STRAND BREAK PROCESSING	GO:0031570	16	-0.484461	-2.3783	0	0.00748051	0.467	3854	tags=88%, list=39%, signal=144%
CRANIAL NERVE DEVELOPMENT	GO:0021545	27	-0.383271	-2.3914	0	0.00696568	0.439	3531	tags=74%, list=36%, signal=115%
CELL CYCLE G2 M PHASE TRANSITION	GO:0044839	197	-0.148642	-2.39874	0	0.00667703	0.422	7813	tags=94%, list=79%, signal=446%
INTERSTRAND CROSS LINK REPAIR	GO:0036297	36	-0.332722	-2.40488	0	0.006539	0.413	6036	tags=94%, list=61%, signal=243%
MEIOTIC CELL CYCLE	GO:0051321	137	-0.17507	-2.41636	0	0.0062106	0.393	3907	tags=57%, list=40%, signal=93%
REGIONALIZATION	GO:0003002	173	-0.158606	-2.42381	0	0.00599492	0.38	2280	tags=39%, list=23%, signal=50%
ORGANELLE LOCALIZATION	GO:0051640	434	-0.102373	-2.42525	0	0.00605634	0.378	6456	tags=75%, list=66%, signal=209%
DNA RECOMBINATION	GO:0006260	168	-0.158681	-2.42727	0	0.00607967	0.375	4326	tags=60%, list=44%, signal=104%
DNA DEPENDENT DNA REPLICATION	GO:0000729	99	-0.213856	-2.44196	0	0.0056399	0.351	6768	tags=90%, list=69%, signal=285%
MITOTIC CELL CYCLE CHECKPOINT	GO:0007093	113	-0.193392	-2.44509	0	0.00561771	0.346	5525	tags=75%, list=56%, signal=169%
CELL DIVISION	GO:0051301	386	-0.110166	-2.45909	0	0.00515677	0.314	4443	tags=56%, list=45%, signal=98%
MITOTIC DNA INTEGRITY CHECKPOINT	GO:0044774	73	-0.242297	-2.45922	0	0.00523649	0.313	5321	tags=78%, list=54%, signal=169%
REGULATION OF DNA REPLICATION	GO:0090329	67	-0.252692	-2.46123	0	0.00529074	0.31	3849	tags=64%, list=39%, signal=105%
RNA LOCALIZATION	GO:0006403	143	-0.178783	-2.46479	0	0.00524532	0.302	7768	tags=97%, list=79%, signal=451%
PROCESS UTILIZING AUTOPHAGIC MECHANISM	GO:0061919	326	-0.118012	-2.46959	0	0.00515486	0.291	7153	tags=84%, list=73%, signal=297%
PROTEIN LOCALIZATION TO CYTOSKELETON	GO:0006479	42	-0.326164	-2.48205	0	0.00481707	0.272	5946	tags=93%, list=60%, signal=233%
HISTONE H4 ACETYLATION	GO:0043967	49	-0.306239	-2.49431	0	0.00440385	0.245	2828	tags=59%, list=29%, signal=83%
PEPTIDYL LYSINE ACETYLATION	GO:0018394	121	-0.195412	-2.51496	0	0.00378495	0.209	4529	tags=65%, list=46%, signal=119%
REGULATION OF CHROMOSOME SEGREGATION	GO:0051983	67	-0.258902	-2.53075	0	0.00323854	0.181	4670	tags=73%, list=47%, signal=138%
NEGATIVE REGULATION OF TRANSCRIPTION BY RNA POLYMERASE II	GO:0000122	499	-0.104262	-2.54638	0.00198413	0.00293198	0.161	4571	tags=56%, list=46%, signal=100%
PROTEOGLYCAN BIOSYNTHETIC PROCESS	GO:0030166	38	-0.344729	-2.56363	0	0.00257545	0.141	1802	tags=53%, list=18%, signal=64%
REGULATION OF CELL CYCLE PHASE TRANSITION	GO:1901987	312	-0.12763	-2.56757	0	0.0025811	0.139	7715	tags=91%, list=78%, signal=406%
MACROAUTOPHAGY	GO:0016236	209	-0.154938	-2.58108	0	0.00235831	0.127	7129	tags=88%, list=72%, signal=311%
ESTABLISHMENT OF MITOTIC SPINDLE LOCALIZATION	GO:0040001	24	-0.436444	-2.58798	0	0.00237752	0.127	5150	tags=96%, list=52%, signal=200%
REGULATION OF CELL CYCLE PROCESS	GO:0010564	499	-0.105963	-2.59962	0	0.00221476	0.115	7061	tags=82%, list=72%, signal=274%
REGULATION OF CHROMOSOME ORGANIZATION	GO:0033044	219	-0.152445	-2.6119	0	0.00208093	0.107	5547	tags=71%, list=56%, signal=160%
PATTERN SPECIFICATION PROCESS	GO:0007389	234	-0.148772	-2.6271	0	0.00190261	0.095	2400	tags=39%, list=24%, signal=50%
MITOTIC SPINDLE ORGANIZATION	GO:0007052	69	-0.273944	-2.64363	0	0.00171491	0.085	5599	tags=84%, list=57%, signal=194%
ANTERIOR POSTERIOR PATTERN SPECIFICATION	GO:0009952	107	-0.220542	-2.65594	0	0.00167989	0.081	2086	tags=43%, list=21%, signal=54%
CELL FATE SPECIFICATION	GO:0001708	33	-0.395625	-2.66766	0	0.0015382	0.072	2086	tags=61%, list=21%, signal=77%
CELLULAR PROTEIN CATABOLIC PROCESS	GO:0044257	500	-0.106802	-2.68359	0	0.00140786	0.064	7943	tags=91%, list=81%, signal=446%
SEX DIFFERENTIATION	GO:0007548	151	-0.188771	-2.70073	0	0.00125148	0.056	2344	tags=42%, list=24%, signal=55%
MITOTIC NUCLEAR DIVISION	GO:0140014	186	-0.171238	-2.71457	0	0.00117356	0.051	5599	tags=74%, list=57%, signal=168%
CENTROSOME DUPLICATION	GO:0051298	47	-0.337696	-2.71946	0	0.00109275	0.046	4862	tags=83%, list=49%, signal=163%
EMBRYONIC SKELETAL SYSTEM MORPHOGENESIS	GO:0048704	57	-0.307966	-2.73085	0	0.00100662	0.041	4414	tags=75%, list=45%, signal=136%
MICROTUBULE ORGANIZING CENTER ORGANIZATION	GO:0007017	93	-0.238831	-2.75043	0	0.000867635	0.034	5612	tags=81%, list=57%, signal=186%
DNA DEPENDENT DNA REPLICATION MAINTENANCE OF FIDELITY	GO:0032392	29	-0.437039	-2.75921	0	0.000844645	0.032	3859	tags=83%, list=39%, signal=136%
MODIFICATION DEPENDENT MACROMOLECULE CATABOLIC PROCESS	GO:0043632	418	-0.118066	-2.76669	0	0.000847625	0.031	7933	tags=92%, list=81%, signal=453%
SPINDLE ORGANIZATION	GO:0007051	107	-0.237766	-2.77354	0	0.000767729	0.027	5599	tags=80%, list=57%, signal=184%
RNA SPLICING VIA TRANSESTERIFICATION REACTIONS	GO:0000375	216	-0.16613	-2.78146	0	0.000796164	0.027	8156	tags=99%, list=83%, signal=565%
REGULATION OF NUCLEOBASE CONTAINING COMPOUND METABOLIC PROCESS	GO:0019219	337	-0.134303	-2.79128	0	0.000736959	0.025	6963	tags=84%, list=71%, signal=276%
CELL CYCLE CHECKPOINT	GO:0000075	144	-0.206092	-2.82113	0	0.000581993	0.019	7027	tags=92%, list=71%, signal=315%
DNA INTEGRITY CHECKPOINT	GO:0006281	106	-0.2397	-2.82407	0	0.000573702	0.018	6955	tags=94%, list=71%, signal=318%
ORGANELLE FISSION	GO:0048285	280	-0.144856	-2.86085	0	0.000468334	0.014	5613	tags=71%, list=57%, signal=161%
SISTER CHROMATID SEGREGATION	GO:0000819	119	-0.229307	-2.88111	0	0.000347956	0.01	5879	tags=82%, list=60%, signal=202%
CELL CYCLE PHASE TRANSITION	GO:0044770	408	-0.124762	-2.88453	0	0.000328834	0.009	7849	tags=92%, list=80%, signal=433%
DNA REPLICATION	GO:0045005	181	-0.191438	-2.91029	0	0.000193135	0.005	6800	tags=88%, list=69%, signal=279%
PEPTIDYL LYSINE MODIFICATION	GO:0018205	256	-0.157347	-2.9103	0	0.0002033	0.005	5915	tags=75%, list=60%, signal=184%
MICROTUBULE BASED PROCESS	GO:0000226	481	-0.116369	-2.92998	0	0.000214595	0.005	4479	tags=57%, list=45%, signal=99%
REGULATION OF MITOTIC CELL CYCLE	GO:0007346	424	-0.123426	-2.9647	0	0.000180438	0.004	7105	tags=84%, list=72%, signal=289%
NUCLEAR CHROMOSOME SEGREGATION	GO:0098813	157	-0.204213	-3.02776	0	0.000144539	0.003	4670	tags=68%, list=47%, signal=126%
GOLGI VESICLE TRANSPORT	GO:0048193	222	-0.173266	-3.02914	0	0.000154175	0.003	6982	tags=88%, list=71%, signal=295%
MRNA METABOLIC PROCESS	GO:0016071	343	-0.143219	-3.05599	0	0.000165187	0.003	7998	tags=95%, list=81%, signal=489%
NCRNA PROCESSING	GO:0034470	270	-0.165762	-3.13057	0	5.94797e-05	0.001	7895	tags=96%, list=80%, signal=473%
NCRNA METABOLIC PROCESS	GO:0034660	314	-0.15544	-3.13138	0	6.44364e-05	0.001	7895	tags=95%, list=80%, signal=465%
MITOTIC SISTER CHROMATID SEGREGATION	GO:0000070	97	-0.271662	-3.15622	0	0	0	5879	tags=87%, list=60%, signal=213%
COVALENT CHROMATIN MODIFICATION	GO:0016569	306	-0.156591	-3.16753	0	0	0	5779	tags=74%, list=59%, signal=173%
EMBRYONIC SKELETAL SYSTEM DEVELOPMENT	GO:0048706	74	-0.307788	-3.20025	0	0	0	3646	tags=68%, list=37%, signal=106%
RNA SPLICING	GO:0008380	277	-0.165326	-3.20113	0	0	0	7874	tags=96%, list=80%, signal=466%
DOUBLE STRAND BREAK REPAIR	GO:0006302	143	-0.229661	-3.20625	0	0	0	5553	tags=79%, list=56%, signal=179%
RECOMBINATIONAL REPAIR	GO:0000725	81	-0.311396	-3.24519	0	0	0	4132	tags=73%, list=42%, signal=124%
MICROTUBULE CYTOSKELETON ORGANIZATION	GO:1902850	359	-0.153329	-3.33507	0	0	0	4443	tags=60%, list=45%, signal=105%
MICROTUBULE CYTOSKELETON ORGANIZATION INVOLVED IN MITOSIS	GO:0031023	88	-0.309208	-3.39309	0	0	0	5599	tags=88%, list=57%, signal=201%
CHROMOSOME SEGREGATION	GO:0007059	196	-0.20852	-3.40572	0	0	0	4670	tags=68%, list=47%, signal=127%
CHROMATIN ORGANIZATION	GO:0006325	476	-0.156475	-3.89024	0	0	0	5547	tags=71%, list=56%, signal=155%
DNA REPAIR	GO:0006261	352	-0.18287	-3.89871	0	0	0	6964	tags=88%, list=71%, signal=291%
