# Supplementary material for: Breast cancer colonization by Fusobacterium nucleatum accelerates tumor growth and metastatic progression
Source: Nat Commun. 2020 Jun 26;11:3259. doi: 10.1038/s41467-020-16967-2 (PMC7320135; doi:10.1038/s41467-020-16967-2)
Supplement: Supplementary file 6 — Source Data [file 41467_2020_16967_MOESM6_ESM.xlsx]

## Sheet: Figure 1a
Figure 1a
	Normal adj.	Tumor
	n=30
	6359934	7768993
	6943319	9386563
	7381526	8945481
	10053920	10925440
	4527834	13704180
	5150339	12660720
	21161220	11241270
	8350802	15207690
	2923278	4070233
	9435264	12842580
	8728360	17838710
	12610140	21340790
	9859244	14045430
	2364262	8009014
	7876108	9830908
	4734977	10807630
	32138080	39806080
	10525610	233373000
	13278060	9315278
	11002270	7894128
	6722415	15204440
	8035915	69811420
	6672696	17615540
	8575076	12033070
	14414190	11673710
	4849421	7182532
	13314210	11513130
	10539370	16503470
	2897207	8250169
	6342544	4336231
Median	8.19336e+06	11593420

## Sheet: Figure 1b
Figure 1b
	Normal n=6	Hyperplasia n=14	Atypical hyperplasia n=6	Malignant (IDC+ILC) n=20
	120049	5320306	59686350	2138835
	580455	197850	6260229	20383510
	2607556	4317960	51158080	3960054
	844267	458258	1278225	752584
	105988	2897902	4168827	3714981
	3974632	160151	28390570	38753480
		93295.5		348014
		754016		5215046
		758176		642780
		252718		3549063
		9830116		3151538
		174314		524166
		755158		117838
		2860013		919249
				5181486
				789024
				67336100
				7444519
				300710
				3655956
Median	712361	754588	1.73254e+07	3.3503e+06

## Sheet: Figure 1c
Figure 1c
	Normal adj. n=6	Benign n=8	Carcinosarcoma n=2	IDC n=8	Paget's disease n=4	Cystosarcoma phyllodes n=8	Medullary carcinoma n=6	Mucinous adenocarc-inoma n=8
	48900	9970	60200	327224	1210000	154000	82600	289000000
	45900	15300	297000	286113	514000	19000000	579000	12194110
	13900	31500		3732.5	303000	335000	426000	534000000
	48100	8410		954411	330281	417000	159000	126000000
	57500	651		19182		5240000	30200000	572000000
	33200	22500		9063.5		63100	2210000	555000000
		87900		50299.5		73000		532000
		27000		1721447		558000		452000000
Median	47000	18900	178600	168206	422141	376000	502500	370500000

## Sheet: Figure 2a
Figure 2a		F.n gDNA Data					Clinical Data
	Group Name	Normalized reads	Normalized reads - floored	F.n detected (0/1)	Sample size	Prevalence	Age	Gender (F/M)	HER 2 (Y/N)	ER? (Y/N)	PR? (Y/N)
	control_control	0	1	0	1
	control_control	0	1	0	1
	control_control	0	1	0	1
	control_control	10.0838	11.0838	1	1
	control_control	0	1	0	1
	control_control	0	1	0	1
	control_control	0	1	0	1
	control_control	0	1	0	1
	control_control	0	1	0	1
	control_control	0	1	0	1
	control_control	0	1	0	1
	control_control	0	1	0	1
	control_control	0	1	0	1
	control_control	0	1	0	1
	control_control	0	1	0	1
	control_control	0	1	0	1
	control_control	0	1	0	1
	control_control	0	1	0	1
	control_control	0	1	0	1
	control_control	0	1	0	1
	control_control	0	1	0	1
	control_control	0	1	0	1
	control_control	0	1	0	1
	control_control	0	1	0	1
	control_control	133.219	134.219	1	1
	control_control	0	1	0	1
	control_control	0	1	0	1
	control_control	0	1	0	1
	control_control	0	1	0	1
	control_control	0	1	0	1
	control_control	0	1	0	1
	control_control	0	1	0	1
	control_control	0	1	0	1
	control_control	0	1	0	1
	control_control	0	1	0	1
	control_control	0	1	0	1
	control_control	0	1	0	1
	control_control	0	1	0	1
	control_control	0	1	0	1
	control_control	0	1	0	1
	control_control	0	1	0	1
	control_control	0	1	0	1
	control_control	0	1	0	1
	control_control	0	1	0	1
	control_control	0	1	0	1
	control_control	0	1	0	1
	control_control	0	1	0	1
	control_control	0	1	0	1
	control_control	0	1	0	1
	control_control	0	1	0	1
	Sum			2	50	0.04
	NTC_NTC	0	1	0	1
	NTC_NTC	0	1	0	1
	NTC_NTC	0	1	0	1
	NTC_NTC	0	1	0	1
	NTC_NTC	0	1	0	1
	NTC_NTC	0	1	0	1
	NTC_NTC	0	1	0	1
	NTC_NTC	0	1	0	1
	NTC_NTC	71316.1	71317.1	1	1
	NTC_NTC	0	1	0	1
	NTC_NTC	0	1	0	1
	NTC_NTC	0	1	0	1
	NTC_NTC	0	1	0	1
	NTC_NTC	0	1	0	1
	NTC_NTC	0	1	0	1
	NTC_NTC	0	1	0	1
	NTC_NTC	0	1	0	1
	NTC_NTC	0	1	0	1
	NTC_NTC	0	1	0	1
	NTC_NTC	0	1	0	1
	NTC_NTC	0	1	0	1
	NTC_NTC	0	1	0	1
	NTC_NTC	0	1	0	1
	NTC_NTC	0	1	0	1
	NTC_NTC	0	1	0	1
	NTC_NTC	0	1	0	1
	NTC_NTC	0	1	0	1
	NTC_NTC	0	1	0	1
	NTC_NTC	0	1	0	1
	NTC_NTC	0	1	0	1
	NTC_NTC	0	1	0	1
	NTC_NTC	0	1	0	1
	NTC_NTC	0	1	0	1
	NTC_NTC	0	1	0	1
	NTC_NTC	0	1	0	1
	NTC_NTC	0	1	0	1
	NTC_NTC	0	1	0	1
	NTC_NTC	0	1	0	1
	NTC_NTC	0	1	0	1
	NTC_NTC	0	1	0	1
	NTC_NTC	0	1	0	1
	NTC_NTC	0	1	0	1
	NTC_NTC	0	1	0	1
	NTC_NTC	0	1	0	1
	NTC_NTC	0	1	0	1
	NTC_NTC	0	1	0	1
	NTC_NTC	0	1	0	1
	NTC_NTC	0	1	0	1
	NTC_NTC	0	1	0	1
	NTC_NTC	0	1	0	1
	Sum			1	50	0.02
	Breast_tumor	1710.71	1711.71	1	1		66	F	N	Y	Y
	Breast_tumor	0	1	0	1		46	F	N	Y	Y
	Breast_tumor	0	1	0	1		59	F	Y	N	N
	Breast_tumor	0	1	0	1		56	F	N	Y	Y
	Breast_tumor	0	1	0	1		50	F	N	Y	Y
	Breast_tumor	230.401	231.401	1	1		42	F	0	Y	Y
	Breast_tumor	0	1	0	1		41	F	N	Y	?
	Breast_tumor	264.483	265.483	1	1		39	F	N	Y	Y
	Breast_tumor	1079.11	1080.11	1	1		42	F	N	N	N
	Breast_tumor	0	1	0	1		77	F	N	Y	N
	Breast_tumor	0	1	0	1		51	F	N	y	y
	Breast_tumor	0	1	0	1		62	F	N	Y	N
	Breast_tumor	314.91	315.91	1	1		72	F	N	Y	?
	Breast_tumor	0	1	0	1		45	F	N	Y	?
	Breast_tumor	0	1	0	1		51	F	N	Y	Y
	Breast_tumor	0	1	0	1		74	F	0	Y	Y
	Breast_tumor	0	1	0	1		41	F	N	Y	?
	Breast_tumor	535.217	536.217	1	1		39	F	0	Y	N
	Breast_tumor	0	1	0	1		60	F	N	N	N
	Breast_tumor	0	1	0	1		42	F	Y	Y	Y
	Breast_tumor	0	1	0	1		82	F	N	Y	Y
	Breast_tumor	0	1	0	1		56	F	N	Y	?
	Breast_tumor	0	1	0	1		51	F	N	N	N
	Breast_tumor	0	1	0	1		37	F	N	Y	N
	Breast_tumor	867.228	868.228	1	1		64	F	N	Y	Y
	Breast_tumor	99.1837	100.184	1	1		67	F	N	Y	N
	Breast_tumor	0	1	0	1		51	F	N	Y	Y
	Breast_tumor	0	1	0	1		45	F	N	Y	N
	Breast_tumor	74.1872	75.1872	1	1		51	F	N	Y	Y
	Breast_tumor	1252.65	1253.65	1	1		46	F	N	Y	Y
	Breast_tumor	0	1	0	1		58	F	N	Y	N
	Breast_tumor	0	1	0	1		42	F	N	N	N
	Breast_tumor	0	1	0	1		52	F	N	Y	Y
	Breast_tumor	300.725	301.725	1	1		63	F	N	Y	Y
	Breast_tumor	0	1	0	1		64	F	Y	Y	?
	Breast_tumor	0	1	0	1		71	F	N	Y	Y
	Breast_tumor	0	1	0	1		37	F	N	Y	Y
	Breast_tumor	0	1	0	1		47	F	N	Y	Y
	Breast_tumor	0	1	0	1		55	F	Y	0	0
	Breast_tumor	274.986	275.986	1	1		51	F	N	Y	Y
	Breast_tumor	647.671	648.671	1	1		38	F	0	0	0
	Breast_tumor	67.2845	68.2845	1	1		50	F	N	Y	Y
	Breast_tumor	0	1	0	1		44	F	0	Y	Y
	Breast_tumor	0	1	0	1		49	F	N	N	N
	Breast_tumor	0	1	0	1		49	F	N	Y	Y
	Breast_tumor	0	1	0	1		55	F	N	Y	Y
	Breast_tumor	0	1	0	1		56	F	N	Y	Y
	Breast_tumor	0	1	0	1		42	F	0	0	0
	Breast_tumor	0	1	0	1		41	F	N/A	N/A	N/A
	Breast_tumor	10.8258	11.8258	1	1		76	F	0	Y	N
	Sum			15	50	0.3
	Colon_tumor	92.5015	93.5015	1	1
	Colon_tumor	138.675	139.675	1	1
	Colon_tumor	0	1	0	1
	Colon_tumor	20.6452	21.6452	1	1
	Colon_tumor	0	1	0	1
	Colon_tumor	288.452	289.452	1	1
	Colon_tumor	93.176	94.176	1	1
	Colon_tumor	0	1	0	1
	Colon_tumor	0	1	0	1
	Colon_tumor	0	1	0	1
	Colon_tumor	3976.71	3977.71	1	1
	Colon_tumor	3547.71	3548.71	1	1
	Colon_tumor	0	1	0	1
	Colon_tumor	0	1	0	1
	Colon_tumor	0	1	0	1
	Colon_tumor	235.591	236.591	1	1
	Colon_tumor	27965	27966	1	1
	Colon_tumor	498.715	499.715	1	1
	Colon_tumor	1440.39	1441.39	1	1
	Colon_tumor	1877.61	1878.61	1	1
	Colon_tumor	0	1	0	1
	Sum			12	21	0.571429
	Prevalence summary
	Group name	F.n prevalence
	Control	0.04
	NTC	0.02
	Breast cancer	0.3
	Colon cancer	0.57

## Sheet: Figure 2b
Figure 2b
	Group name/ Normalized reads - floored (#)
	Control n=50	NTC n=50	Breast cancer n=50	Colon cancer n=21
	1	1	1711.71	93.5015
	1	1	1	139.675
	1	1	1	1
	11.0838	1	1	21.6452
	1	1	1	1
	1	1	231.401	289.452
	1	1	1	94.176
	1	1	265.483	1
	1	71317.1	1080.11	1
	1	1	1	1
	1	1	1	3977.71
	1	1	1	3548.71
	1	1	315.91	1
	1	1	1	1
	1	1	1	1
	1	1	1	236.591
	1	1	1	27966
	1	1	536.217	499.715
	1	1	1	1441.39
	1	1	1	1878.61
	1	1	1	1
	1	1	1
	1	1	1
	1	1	1
	134.219	1	868.228
	1	1	100.184
	1	1	1
	1	1	1
	1	1	75.1873
	1	1	1253.65
	1	1	1
	1	1	1
	1	1	1
	1	1	301.725
	1	1	1
	1	1	1
	1	1	1
	1	1	1
	1	1	1
	1	1	275.986
	1	1	648.671
	1	1	68.2845
	1	1	1
	1	1	1
	1	1	1
	1	1	1
	1	1	1
	1	1	1
	1	1	1
	1	1	11.8258

## Sheet: Figure 2c
Figure 2c
	ND (n=6)	Fusobacteria + (n=7)
	623753	10565794
	10092984	19670535
	2798344	7405796
	5658283	3339502
	1458509	10047824
	3303910	9512606
		10708434
Median	3051127	10047824
Data by slides		F.n gDNA and flourescnce data			Clinical Data
ID	Pat_ID	# reads	# pos in F.n genus	Gal-GalNAc flourescence intensity	Age	Gender	HER 2 (Y/N)	ER? (Y/N)	PR? (Y/N)
233	B006566/11	3271.68	1	10565794	73	F	N	Y	N
238	B006941/11	2563.9	1	10708434	66	F	N	Y	Y
242	B007162/11	2340.09	1	19670535	82	F	N	Y	Y
244	B007164/11	1787.07	1	7405796	59	F	N	N	N
240	B006942/11	1547.45	1	9512606	62	F	N	Y	Y
296	B009565/10	869.911	1	3339502	79	F	N	Y	N
311	B011908/10	647.671	1	10047824	#N/A	#N/A	#N/A	#N/A	#N/A
163	B003097/10	0	0	623753	63	F	N	Y	Y
94	B069430/09	0	0	2798344	52	F	N	Y	Y
114	B018259/10	0	0	1458509	37	F	N	Y	N
131	B068408/10	0	0	5658283	63	F	N	Y	Y
263	B009784/11	0	0	3303910	29	F	N	Y	Y
19	B071017/08	0	0	10092984	63	F	N	Y	Y

## Sheet: Figure 3a
Figure 3a
	Non Tumor n=35		Benign n=7		Malignant n=64
	K50	726	K50	726	K50	726
	14.0056	10.2577	7.95775	13.2366	14.0056	33.7409
	2.86479	5.88873	2.54648	8.91268	8.91268	17.1887
	6.52536	10.6423	4.13803	8.59437	15.9155	17.1887
	9.07183	11.1676	5.09296	5.41127	6.3662	14.6423
	10.8225	9.46198	13.0507	10.8225	9.5493	12.7324
	6.20704	8.4831	7.63944	4.45634	3.1831	5.72958
	5.41143	7.84148	5.41127	5.09296	26.1014	31.1944
	5.86487	7.25768			26.1014	33.7409
	5.09311	5.60242			13.369	18.462
	22.919	21.7232			20.3718	21.0085
	14.961	16.1706			23.5549	37.5606
	9.8679	9.80423			4.45634	7.63944
	7.63966	3.49674			4.45634	8.91268
	6.13815	8.02164			7.00282	12.7324
	21.6548	20.3503			7.00282	7.63944
	8.2763	5.85708			19.7352	58.569
	8.59462	9.75139			12.0958	15.2789
	8.59462	3.05586			19.7352	28.0113
	6.68471	5.9844			55.3859	78.9409
	28.0121	11.7142			8.91268	15.9155
	4.5916	3.18319			10.1859	22.9183
	5.09311	5.09311			15.2789	52.2028
	2.54655	6.74837			29.2845	52.2028
	3.18319	8.2763			28.6479	53.4761
	7.95798	9.42225			8.91268	23.5549
	2.90992	6.49371			17.1887	45.2
	4.13815	5.60242			11.4592	33.1042
	7.63966	11.4595			11.4592	38.1972
	3.86487	5.60242			14.6423	22.9183
	2.54655	4.5838			21.6451	57.2958
	8.09311	10.6955			21.6451	24.1915
	3.81983	3.6925			8.27606	36.924
	4.45647	6.23906			14.6423	28.6479
	3.18319	7.25768			4.45634	11.4592
	4.77479	4.07449			5.09296	5.09296
					11.4595	33.4235
					20.0541	58.8891
					18.3352	45.2013
					40.1082	60.799
					7.44867	30.2403
					13.1784	44.883
					13.1784	28.9671
					11.4595	30.877
					12.0325	20.6908
					13.7514	22.919
					13.1784	49.3395
					9.74057	14.961
					14.3244	7.32134
					4.5838	5.72975
					4.01082	2.54655
					8.59462	7.95798
					8.02165	12.7328
					9.74057	8.91294
					22.919	71.3035
					14.3244	24.8289
					13.1784	9.54958
					8.02165	10.5045
					1e-06	19.7358
					18.3352	11.1412
					11.4595	7.00302
					6.30272	4.77479
					4.01082	5.09311
					12.0325	11.1412
					8.59462	8.59462
Median	6.207	7.258	5.411	8.594	12.03	21.96
*10-6 represents ND value equivalent to zero

## Sheet: Figure 3b
Figure 3b
	4T1					AT3					B16					MCF7
		PNA	726	K50	D22		PNA	726	K50	D22		PNA	726	K50	D22		PNA	726	K50	D22
	Gal-GalNAc (mM) =0	316.5	134	25	26.5	Gal-GalNAc (mM) =0	1731.7	176.7	18.25	30.2	Gal-GalNAc (mM) =0	107.9	31.6	8.35	11.8	Gal-GalNAc (mM) =0	4217.2	134.7	40.35	43.05
		258.25	182.25	29.75	52.25		1974.3	182.8	14.2	39.8		114.3	25.15	10.425	13.8		7392.45	113.95	28.45	38.85
		246.85	107.35	41.85	24.85		1819	227.5	16.45	46.5		104.4	25.45	8.35	12.75		8086.8	118.8	27.6	38.65
		228.4	86.4	14.1	20.45		1953.1	225.1	25.6	45.1	Gal-GalNAc (mM) =25		15.7	10.35	15.85		8990.1	165.1	43.6	55.6
		228.15	88.65	18.5	24.15		1461.4	325.4	61.9	111.9			11.5	13.4	16.25		8749.65	87.65	18.65	18.4
	Gal-GalNAc (mM) =25		42.5	25.5	32.5	Gal-GalNAc (mM) =25		61.2	21.25	32.2			10.5	8.4	15.35	Gal-GalNAc (mM) =25		76.2	35.1	41.85
			58.75	46.25	50.75			76.3	33.8	40.3	Gal-GalNAc (mM) =100		14.95	16.65	11.45			102.95	33.35	36.05
			43.35	30.85	24.85			90	34	51			12.55	18.55	11.95			49.6	35.4	34
			31.4	19.15	20.7			98.6	29.1	55.1			10.1	16.4	12.9			62.6	55.6	59.6
			40.65	26.8	28.95			110.9	78.9	191.4	Gal-GalNAc (mM) =400		11.6	12.2	12.5			37.55	26.85	16.65
	Gal-GalNAc (mM) =100		33	44	27	Gal-GalNAc (mM) =100		47.7	46.7	27.2			8.6	12.75	9.7	Gal-GalNAc (mM) =100		64.2	58.2	30.3
			52.75	92.25	43.75			54.3	50.3	35.3			6.35	9.9	14.85			39.85	49.05	14.65
			33.85	48.35	24.1			79	59	49.5								43.1	52.4	23.25
			26.4	26.35	21			71.6	58.6	48.1								42.6	79.1	45.6
			28.95	43.65	28.15			110.4	134.9	109.4								28.25	33.65	9.9
	Gal-GalNAc (mM) =400		35	39.5	22.5	Gal-GalNAc (mM) =400		38.2	24.7	25.7						Gal-GalNAc (mM) =400		49.25	35.95	19.25
			34.75	23.8	31.75			40.8	28.8	25.8								30.95	26.35	12.6
			26.35	31.85	17.7			50.5	34	34								33.75	25.1	11.2
			21.3	26.4	2.35			58.1	31.6	31.6								45.1	40.6	23.85
			26.3	28	31.85			92.4	68.4	56.4								17.3	17	4.2

## Sheet: Figure 4b
Figure 4b
	Normal	Tumor
	n=7
	433342	4508015
	2492262	2951401
	90393	1822105
	508372	2441327
	675689	3022878
	136992	501742
	138539	5190211
Median	433343	2951401

## Sheet: Figure 4c
Figure 4c
	No tumor n=3	Normal n=5	Tumor n=5
	1e-07	1e-07	0.003096
	1e-07	1e-07	0.000165
	1e-07	1e-07	2.26e-05
		1.22e-05	1.44e-05
		1e-07	1.89e-05
Median	1e-07	1e-07	2.26e-05
*10-7 represents ND value equivalent to zero

[truncated: 9 more sheets: Figure 4e, Figure 4E right, Figure 5b, Figure 5d, Figure 6a, Figure 6b, Figure 6c, Supplementary 1 , Supplementary 2]
